# Supplementary material for: Genome-wide identification, phylogeny and expression analysis of the SPL gene family in wheat
Source: BMC Plant Biol. 2020 Sep 11;20:420. doi: 10.1186/s12870-020-02576-0 (PMC7488452; doi:10.1186/s12870-020-02576-0)
Supplement: Supplementary file 1 — Additional file 1: Table S1. Characteristic features of the SPL gene family identified in wheat. Table S2. Primers used for qRT-PCR. Table S3. Ka/Ks ratios and estimated divergence time for duplicated TaSPL gene pairs. Table S4. Ka/Ks ratios and estimated divergence time for orthologous TaSPL genes between wheat and rice. Table S5. Ka/Ks ratios and estimated divergence time for orthologous TaSPL genes between wheat and maize. Table S6. Ka/Ks ratios and estimated divergence time for orthologous TaSPL genes between wheat and A. tauschii. Table S7. Ka/Ks ratios and estimated divergence time for orthologous TaSPL genes between wheat and B. distachyon. Table S8. GO annotations of TaSPL proteins. Table S9. The protein-protein interaction between TaSPLs and other proteins in wheat. Table S10. Cis-elements contained in the TaSPL genes promoter region. Figure S1. Cis-regulatory elements in the promoter region of TaSPL genes. [file 12870_2020_2576_MOESM1_ESM.zip › Table S1.xlsx]

## Sheet: Sheet1
	Table S1. Characteristic features of the SPL gene family identified in wheat
Protein ID	Gene ID	Gene Name	Subcell location	protein			Physical position
				length(aa)	PI	Molecular weight(Da)	Chrom no	Start position (bp)	End position (bp)
TraesCS1A02G255300.1	TraesCS1A02G255300	TaSPL001	Nuclear	859	5.84	94155	TaChr1A	447623204	447635025
TraesCS1B02G266100.1	TraesCS1B02G266100	TaSPL002	Nuclear	852	5.82	93170	TaChr1B	467540751	467553928
TraesCS1D02G254700.1	TraesCS1D02G254700	TaSPL003	Nuclear	859	5.81	93957.7	TaChr1D	347199194	347210946
TraesCS2A02G232400.1	TraesCS2A02G232400	TaSPL004	Nuclear	192	9.87	20127.5	TaChr2A	276276336	276279155
TraesCS2A02G413900.1	TraesCS2A02G413900	TaSPL005	Nuclear	349	9.47	36409	TaChr2A	670957294	670962629
TraesCS2A02G502300.1	TraesCS2A02G502300	TaSPL006	Nuclear	412	7.26	44489	TaChr2A	730613571	730617739
TraesCS2B02G250900.1	TraesCS2B02G250900	TaSPL007	Nuclear	192	9.87	20129.4	TaChr2B	260765427	260768180
TraesCS2B02G432700.1	TraesCS2B02G432700	TaSPL008	Nuclear	353	9.77	36885.6	TaChr2B	621960663	621968513
TraesCS2B02G530400.1	TraesCS2B02G530400	TaSPL009	Nuclear	408	7.24	43960.4	TaChr2B	725575939	725580611
TraesCS2D02G232800.1	TraesCS2D02G232800	TaSPL010	Nuclear	192	9.87	20117.4	TaChr2D	206632153	206636152
TraesCS2D02G410700.1	TraesCS2D02G410700	TaSPL011	Nuclear	355	9.39	36947.6	TaChr2D	525512403	525517689
TraesCS2D02G502900.1	TraesCS2D02G502900	TaSPL012	Nuclear	406	7.24	43816.3	TaChr2D	596550011	596554762
TraesCS3A02G432500.1	TraesCS3A02G432500	TaSPL013	Nuclear	415	8.93	43741.6	TaChr3A	673898993	673902601
TraesCS3B02G468400.1	TraesCS3B02G468400	TaSPL014	Nuclear	414	8.93	43481.2	TaChr3B	713320663	713324953
TraesCS3D02G425800.1	TraesCS3D02G425800	TaSPL015	Nuclear	419	8.93	44183	TaChr3D	538401064	538404375
TraesCS4A02G359500.1	TraesCS4A02G359500	TaSPL016	Nuclear	960	5.78	105127	TaChr4A	632857804	632864321
TraesCS5A02G265900.1	TraesCS5A02G265900	TaSPL017	Nuclear	410	8.89	43047.2	TaChr5A	477584230	477587453
TraesCS5A02G286700.1	TraesCS5A02G286700	TaSPL018	Nuclear	430	6.88	44923.1	TaChr5A	494569538	494575773
TraesCS5B02G265600.1	TraesCS5B02G265600	TaSPL019	Nuclear	395	8.88	41419.5	TaChr5B	450105102	450108305
TraesCS5B02G286000.1	TraesCS5B02G286000	TaSPL020	Nuclear	433	6.88	45255.5	TaChr5B	471401006	471406978
TraesCS5B02G512800.1	TraesCS5B02G512800	TaSPL021	Nuclear	966	5.54	5.54	TaChr5B	677875145	677881852
TraesCS5D02G273900.1	TraesCS5D02G273900	TaSPL022	Nuclear	407	8.88	42622.7	TaChr5D	376936839	376940093
TraesCS5D02G294400.1	TraesCS5D02G294400	TaSPL023	Nuclear	432	6.88	45253.5	TaChr5D	391372552	391378851
TraesCS5D02G513300.1	TraesCS5D02G513300	TaSPL024	Nuclear	962	5.67	105497	TaChr5D	537393493	537399223
TraesCS6A02G110100.1	TraesCS6A02G110100	TaSPL025	Nuclear	377	9.7	41344.5	TaChr6A	79267605	79271671
TraesCS6A02G152000.1	TraesCS6A02G152000	TaSPL026	Nuclear	448	6.54	48092.4	TaChr6A	136541404	136544531
TraesCS6A02G155300.1	TraesCS6A02G155300	TaSPL027	Nuclear	328	9.34	35420.8	TaChr6A	143965449	143969690
TraesCS6B02G138400.1	TraesCS6B02G138400	TaSPL028	Nuclear	473	9.26	51200.2	TaChr6B	135858620	135862931
TraesCS6B02G180300.1	TraesCS6B02G180300	TaSPL029	Nuclear	442	7.02	47838.1	TaChr6B	200508894	200512052
TraesCS6B02G183400.1	TraesCS6B02G183400	TaSPL030	Nuclear	327	9.34	35317.7	TaChr6B	204923634	204927878
TraesCS6D02G098500.1	TraesCS6D02G098500	TaSPL031	Nuclear	473	9.19	51243.2	TaChr6D	62113576	62118381
TraesCS6D02G142100.1	TraesCS6D02G142100	TaSPL032	Nuclear	452	7.27	48862.3	TaChr6D	111567310	111570133
TraesCS6D02G145200.1	TraesCS6D02G145200	TaSPL033	Nuclear	325	9.25	35190.5	TaChr6D	115545817	115550011
TraesCS7A02G208000.1	TraesCS7A02G208000	TaSPL034	Nuclear/PlasmaMembrane	846	8.79	93683.5	TaChr7A	170629912	170634171
TraesCS7A02G246500.1	TraesCS7A02G246500	TaSPL035	Nuclear	386	9.02	40281.3	TaChr7A	225631628	225636261
TraesCS7A02G249100.1	TraesCS7A02G249100	TaSPL036	Nuclear	898	6.59	99584.3	TaChr7A	231541567	231549464
TraesCS7A02G260500.1	TraesCS7A02G260500	TaSPL037	Nuclear	407	6.51	43226.9	TaChr7A	252715392	252720978
TraesCS7A02G494800.1	TraesCS7A02G494800	TaSPL038	Nuclear	399	9.18	43111.8	TaChr7A	684292548	684297219
TraesCS7A02G494900.1	TraesCS7A02G494900	TaSPL039	Nuclear	394	9.16	42655.9	TaChr7A	685090082	685095954
TraesCS7A02G495000.1	TraesCS7A02G495000	TaSPL040	Nuclear	406	9.23	43554.8	TaChr7A	685212558	685214906
TraesCS7A02G495100.1	TraesCS7A02G495100	TaSPL041	Nuclear	419	8.95	44523.7	TaChr7A	685227875	685230770
TraesCS7B02G115200.1	TraesCS7B02G115200	TaSPL042	Nuclear/PlasmaMembrane	845	8.45	93295.12	TaChr7B	133742358	133748024
TraesCS7B02G142200.1	TraesCS7B02G142200	TaSPL043	Nuclear	1129	7.39	123697	TaChr7B	181033715	181039167
TraesCS7B02G144900.1	TraesCS7B02G144900	TaSPL044	Nuclear	386	8.97	40242.2	TaChr7B	187777243	187781786
TraesCS7B02G158500.1	TraesCS7B02G158500	TaSPL045	Nuclear	409	6.51	43463.3	TaChr7B	214070642	214075881
TraesCS7B02G402200.1	TraesCS7B02G402200	TaSPL046	Nuclear	417	9.05	44246.4	TaChr7B	668907244	668914987
TraesCS7B02G402300.1	TraesCS7B02G402300	TaSPL047	Nuclear	390	9.3	42165.2	TaChr7B	668928550	668930740
TraesCS7B02G402400.1	TraesCS7B02G402400	TaSPL048	Nuclear	401	9.44	43537.9	TaChr7B	669139219	669141554
TraesCS7D02G210400.1	TraesCS7D02G210400	TaSPL049	Nuclear/PlasmaMembrane	822	8.75	90857.2	TaChr7D	168423642	168428099
TraesCS7D02G245200.1	TraesCS7D02G245200	TaSPL050	Nuclear	384	9.23	40076.1	TaChr7D	213786904	213791354
TraesCS7D02G248000.1	TraesCS7D02G248000	TaSPL051	Nuclear	1129	7.37	123674	TaChr7D	219291031	219296577
TraesCS7D02G261500.1	TraesCS7D02G261500	TaSPL052	Nuclear	414	7.08	43725.5	TaChr7D	237410146	237416092
TraesCS7D02G482200.1	TraesCS7D02G482200	TaSPL053	Nuclear	408	9.86	44133	TaChr7D	592632237	592634499
TraesCS7D02G482300.1	TraesCS7D02G482300	TaSPL054	Nuclear	317	9.48	34337.6	TaChr7D	592677316	592679805
TraesCS7D02G482400.1	TraesCS7D02G482400	TaSPL055	Nuclear	388	8.78	41770.7	TaChr7D	592816284	592819509
TraesCS7D02G482500.1	TraesCS7D02G482500	TaSPL056	Nuclear	416	9.05	44134.1	TaChr7D	592857673	592860198
