# Supplementary material for: Genome-wide identification, phylogeny and expression analysis of the SPL gene family in wheat
Source: BMC Plant Biol. 2020 Sep 11;20:420. doi: 10.1186/s12870-020-02576-0 (PMC7488452; doi:10.1186/s12870-020-02576-0)
Supplement: Supplementary file 1 — Additional file 1: Table S1. Characteristic features of the SPL gene family identified in wheat. Table S2. Primers used for qRT-PCR. Table S3. Ka/Ks ratios and estimated divergence time for duplicated TaSPL gene pairs. Table S4. Ka/Ks ratios and estimated divergence time for orthologous TaSPL genes between wheat and rice. Table S5. Ka/Ks ratios and estimated divergence time for orthologous TaSPL genes between wheat and maize. Table S6. Ka/Ks ratios and estimated divergence time for orthologous TaSPL genes between wheat and A. tauschii. Table S7. Ka/Ks ratios and estimated divergence time for orthologous TaSPL genes between wheat and B. distachyon. Table S8. GO annotations of TaSPL proteins. Table S9. The protein-protein interaction between TaSPLs and other proteins in wheat. Table S10. Cis-elements contained in the TaSPL genes promoter region. Figure S1. Cis-regulatory elements in the promoter region of TaSPL genes. [file 12870_2020_2576_MOESM1_ESM.zip › Table S10.xlsx]

## Sheet: Sheet1
Table S10. Cis-elements contained in the TaSPL genes promoter region
Gene Name	ABRE	CGTCA-motif	LTR	P-box	TCA-element	TGACG-motif	ARE	GC-motif	MBS	TGA-element	TATC-box	ACE	G-Box	G-box	GT1-motif	Sp1	TCCC-motif	GATA-motif	TCT-motif	RY-element	O2-site	circadian	CAT-box	motif I	HD-Zip 1	GCN4_motif
TaSPL001	2	3	1									1									2
TaSPL002	1	4	1				1					1			1						2	1
TaSPL003	2		1			1				1		1			1		1				2
TaSPL004	1	1		1		2	1				1			1				1	1
TaSPL005	2	1				2		1				1									1		1	1
TaSPL006	3							1		1				1					1
TaSPL007	2		1				1		1			1		2		1
TaSPL008	6					3		2				1	1	2						1				1
TaSPL009	1	1						1		2								1			1
TaSPL010	2		1				1							1		3									1
TaSPL011	4		1			2		1				1				1			1
TaSPL012	3					1		1		1				2	1
TaSPL013	1		1			1		1						1		1	2
TaSPL014			1			2	4	2												1
TaSPL015	1		2			1								2			2
TaSPL016		7	1			3	1		1	1				5	2				1
TaSPL017			2			1		1								1			1				1
TaSPL018	4	4			1		3		1					2		1				1		1
TaSPL019	2					2		1								2	1
TaSPL020	2	4			1	1	5		1					1				1		1
TaSPL021	1	4	2			6	2		2	1				4					3
TaSPL022						2		1								1	2				1		2
TaSPL023	4	4		1			5						2	4						1
TaSPL024		4	2				1	1	1				1	1		1			2
TaSPL025	1	1				1								1	1	1	1
TaSPL026	3	1												1
TaSPL027	2	2								1								1
TaSPL028		2					2	1	1								1				1
TaSPL029	3	1				2	1			1				1		1					1
TaSPL030					1					1									1							1
TaSPL031		1	2															1
TaSPL032	2	1								1				1		2					1
TaSPL033	1			2		2									1				1				1
TaSPL034	2	1				1		3							1		1
TaSPL035	1					1		1								1	1						2
TaSPL036		1				2	3							1
TaSPL037	4						3		1				1	4			1			1
TaSPL038	2			1		1	2	1	1	1				2			1	1		1			1
TaSPL039	3		1	1				1		2			3	1									3
TaSPL040	1					1						1						1			2		1
TaSPL041	2	1	1				1					1	1	2				1
TaSPL042	1	2								1			1	3	1			1			1
TaSPL043	5	1				2					1	1	2	2	1					1			1
TaSPL044	2	1				1							1	1		2							1		1
TaSPL045	4						3	1	1				2	3			1						1
TaSPL046	2	1				2		1						3			1	1					1
TaSPL047	3		1			2	1									1		1
TaSPL048	3			1	1	1	2		1	1			1	2							1		2
TaSPL049	1	1						1		2								1			1
TaSPL050	1	1					2								1	1		1	1				1
TaSPL051						4		3				1		1	1		1		1	1			3
TaSPL052	4						4	1	1				1	4						2			1
TaSPL053	1		1		1					1			1	1			1
TaSPL054		3						1					1	2			1
TaSPL055	1	2	1	1		4								1		1		2								1
TaSPL056	3					4		1	1									1			1		1

## Sheet: Sheet2
The function and type of every cis_clement
cis_element	function	type
ABRE	cis-acting element involved in the abscisic acid responsiveness	hormone and stress response
CGTCA-motif	cis-acting regulatory element involved in the MeJA-responsiveness	hormone and stress response
LTR	cis-acting element involved in low-temperature responsiveness	hormone and stress response
P-box	gibberellin-responsive element	hormone and stress response
TCA-element	cis-acting element involved in salicylic acid responsiveness	hormone and stress response
TGACG-motif	cis-acting regulatory element involved in the MeJA-responsiveness	hormone and stress response
ARE	cis-acting regulatory element essential for the anaerobic induction	hormone and stress response
GC-motif	enhancer-like element involved in anoxic specific inducibility	hormone and stress response
MBS	MYB binding site involved in drought-inducibility	hormone and stress response
TGA-element	auxin-responsive element	hormone and stress response
TATC-box	cis-acting element involved in gibberellin-responsiveness	hormone and stress response
ACE	cis-acting element involved in light responsiveness	light responsiveness
G-Box	cis-acting regulatory element involved in light responsiveness	light responsiveness
G-box	cis-acting regulatory element involved in light responsiveness	light responsiveness
GT1-motif	light responsive element	light responsiveness
Sp1	light responsive element	light responsiveness
TCCC-motif	part of a light responsive element	light responsiveness
GATA-motif	part of a light responsive element	light responsiveness
TCT-motif	part of a light responsive element	light responsiveness
RY-element	cis-acting regulatory element involved in seed-specific regulation	light responsiveness
O2-site	cis-acting regulatory element involved in zein metabolism regulation	plant growth and development
circadian	cis-acting regulatory element involved in circadian control	plant growth and development
CAT-box	cis-acting regulatory element related to meristem expression	plant growth and development
motif I	cis-acting regulatory element root specific	plant growth and development
HD-Zip 1	element involved in differentiation of the palisade mesophyll cells	plant growth and development
GCN4_motif	cis-regulatory element involved in endosperm expression	plant growth and development
