# Supplementary material for: Genome-wide identification, phylogeny and expression analysis of the SPL gene family in wheat
Source: BMC Plant Biol. 2020 Sep 11;20:420. doi: 10.1186/s12870-020-02576-0 (PMC7488452; doi:10.1186/s12870-020-02576-0)
Supplement: Supplementary file 1 — Additional file 1: Table S1. Characteristic features of the SPL gene family identified in wheat. Table S2. Primers used for qRT-PCR. Table S3. Ka/Ks ratios and estimated divergence time for duplicated TaSPL gene pairs. Table S4. Ka/Ks ratios and estimated divergence time for orthologous TaSPL genes between wheat and rice. Table S5. Ka/Ks ratios and estimated divergence time for orthologous TaSPL genes between wheat and maize. Table S6. Ka/Ks ratios and estimated divergence time for orthologous TaSPL genes between wheat and A. tauschii. Table S7. Ka/Ks ratios and estimated divergence time for orthologous TaSPL genes between wheat and B. distachyon. Table S8. GO annotations of TaSPL proteins. Table S9. The protein-protein interaction between TaSPLs and other proteins in wheat. Table S10. Cis-elements contained in the TaSPL genes promoter region. Figure S1. Cis-regulatory elements in the promoter region of TaSPL genes. [file 12870_2020_2576_MOESM1_ESM.zip › Table S2.xlsx]

## Sheet: Sheet1
Table S2. Primers used for qRT-PCR
Gene Name	forward primer (5'-3')	reverse primer (5'-3')
TaSPL001	ATGGTaSPLGCGGCAGCGGTGAAAT	TGTCATGCACCGGAGAATTCGTaSPLAG
TaSPL002	GTaSPLGCGGCAGCGGTGAAATaSPLAG	CTTCGGTCATTTTGCAAGCTGAGTT
TaSPL003	CTCCGAGCAGTCTTCTaSPLTTGGGTaSPLA	AGTTCAATaSPLGGCTTTCCTGCTTCAA
TaSPL005	TGGGATCTCGGGGTGCAGT	GTGAGCTCCTGCTGCATGTGCT
TaSPL008	AGAGCGACACTGGCTTGGGA	GCATGTGCTGCTGCTGGCTaSPL
TaSPL009	GGATCCCAAGGGGAAAGCAT	GGATGTTGCTGTGCTGATGGAAC
TaSPL011	TGGGATCTCGGGGTGCAGT	GCTTCCCCAGCTTGAGGCTaSPLGT
TaSPL012	TCCCTTTCCCTTCGTCCTCT	TaSPLGTGATCGAAGTCGAGATCAAACA
TaSPL016	ATGACGACGATGAGAAGGATGAGGG	GCCCTGCACCCTGATCTTCTTaSPLCC
TaSPL019	CGGACGAATGTaSPLTGGCGGGTGT	GAAGGCGCTGGTCGTCGACAT
TaSPL020	GGAAGCCACAGGTTGACAGCAT	TTGGAGTaSPLGGACGACGAAGAGCC
TaSPL024	ATGTTGGACAGACCACTGGCACCT	TGTCTTCCTCGAATaSPLTaSPLCAACGCCC
TaSPL027	AACCACAGCCAGACGCATTCT	GAACAGCATTGGGTaSPLGATGAGATTT
TaSPL028	CCTaSPLTTTGGTCAGGCTCCTTaSPLTGTT	AGCTTGGACACCTTGATTaSPLGGGA
TaSPL031	TGGTCAGGCTCCTTaSPLTGTTCAAAT	AGCTTGGACACCTTGATTaSPLGGG
TaSPL034	ACAGGGACTaSPLCCATaSPLGGAGGCACAA	GGTCAAGGACTGATTTTCACCCAAG
TaSPL035	CTCGCTGCATCCTTTGAAGAACC	TaSPLGGTTGCCTTGCCACTGGATTTC
TaSPL037	GCACATCAACTCCCTCTGGGCAT	TTGAGGAGCGGCTGGCACACT
TaSPL041	GCAGCAGCACGACCAGAGCA	TGGCAACCCACTGGAGCACA
TaSPL044	ATTTCTCCTaSPLCCCAAGGGTTCCG	TGGCTGCTGTaSPLTGCGTGGTG
TaSPL052	CGAGATGCGATTCTGCCAACAGT	ATGCTGCCTGTTGCTGATGCCT
TraesCS6B02G243700	AAGGCTGTTGGCAAGGTG	GTGGTCGTTCAGAGCAATCC
