# Supplementary material for: Genome-wide identification, phylogeny and expression analysis of the SPL gene family in wheat
Source: BMC Plant Biol. 2020 Sep 11;20:420. doi: 10.1186/s12870-020-02576-0 (PMC7488452; doi:10.1186/s12870-020-02576-0)
Supplement: Supplementary file 1 — Additional file 1: Table S1. Characteristic features of the SPL gene family identified in wheat. Table S2. Primers used for qRT-PCR. Table S3. Ka/Ks ratios and estimated divergence time for duplicated TaSPL gene pairs. Table S4. Ka/Ks ratios and estimated divergence time for orthologous TaSPL genes between wheat and rice. Table S5. Ka/Ks ratios and estimated divergence time for orthologous TaSPL genes between wheat and maize. Table S6. Ka/Ks ratios and estimated divergence time for orthologous TaSPL genes between wheat and A. tauschii. Table S7. Ka/Ks ratios and estimated divergence time for orthologous TaSPL genes between wheat and B. distachyon. Table S8. GO annotations of TaSPL proteins. Table S9. The protein-protein interaction between TaSPLs and other proteins in wheat. Table S10. Cis-elements contained in the TaSPL genes promoter region. Figure S1. Cis-regulatory elements in the promoter region of TaSPL genes. [file 12870_2020_2576_MOESM1_ESM.zip › Table S3.xlsx]

## Sheet: Sheet1
Table S3. Ka/Ks ratios and estimated divergence time for duplicated TaSPL gene pairs
Location on wheat genome								Ka	Ks	Ka/Ks	Mya
Gene Name	Chr.	Start	End	Gene Name	Chr.	Start	End
TaSPL001	TaChr1A	447623204	447635025	TaSPL002	TaChr1B	447623204	447635025	0.0217905	0.0397272	0.548502	3.05594
TaSPL001	TaChr1A	447623204	447635025	TaSPL003	TaChr1D	447623204	447635025	0.0142855	0.0412298	0.346486	3.17152
TaSPL002	TaChr1B	467540751	467553928	TaSPL003	TaChr1D	467540751	467553928	0.0191654	0.0397101	0.482633	3.05462
TaSPL004	TaChr2A	276276336	276279155	TaSPL007	TaChr2B	276276336	276279155	0.00465298	0.042615	0.109186	3.27808
TaSPL004	TaChr2A	276276336	276279155	TaSPL010	TaChr2D	276276336	276279155	0.00698221	0.050138	0.13926	3.85677
TaSPL005	TaChr2A	670957294	670962629	TaSPL008	TaChr2B	670957294	670962629	0.0244758	0.061198	0.399944	4.70754
TaSPL006	TaChr2A	730613571	730617739	TaSPL009	TaChr2B	730613571	730617739	0.0150085	0.152971	0.0981136	11.767
TaSPL006	TaChr2A	730613571	730617739	TaSPL012	TaChr2D	730613571	730617739	0.0161804	0.153525	0.105393	11.8096
TaSPL008	TaChr2B	621960663	621968513	TaSPL011	TaChr2D	621960663	621968513	0.0199647	0.0672019	0.297085	5.16938
TaSPL009	TaChr2B	725575939	725580611	TaSPL012	TaChr2D	725575939	725580611	0.00535573	0.0786993	0.0680531	6.05379
TaSPL013	TaChr3A	673898993	673902601	TaSPL014	TaChr3B	673898993	673902601	0.0229067	0.083082	0.275712	6.39092
TaSPL013	TaChr3A	673898993	673902601	TaSPL015	TaChr3D	673898993	673902601	0.0157074	0.084621	0.18562	6.50931
TaSPL014	TaChr3B	713320663	713324953	TaSPL015	TaChr3D	713320663	713324953	0.0125253	0.0706201	0.177361	5.43232
TaSPL014	TaChr3B	713320663	713324953	TaSPL037	TaChr7A	713320663	713324953	0.491508	1.12877	0.435436	86.8287
TaSPL014	TaChr3B	713320663	713324953	TaSPL052	TaChr7D	713320663	713324953	0.50171	1.09603	0.45775	84.3104
TaSPL015	TaChr3D	538401064	538404375	TaSPL037	TaChr7A	538401064	538404375	0.519089	1.03183	0.503075	79.3717
TaSPL015	TaChr3D	538401064	538404375	TaSPL052	TaChr7D	538401064	538404375	0.504554	0.997771	0.505681	76.7516
TaSPL016	TaChr4A	632857804	632864321	TaSPL021	TaChr5B	632857804	632864321	0.0164453	0.0789996	0.208169	6.07689
TaSPL016	TaChr4A	632857804	632864321	TaSPL024	TaChr5D	632857804	632864321	0.0109263	0.0592131	0.184524	4.55485
TaSPL017	TaChr5A	477584230	477587453	TaSPL019	TaChr5B	477584230	477587453	0.0151932	0.0865725	0.175497	6.65943
TaSPL017	TaChr5A	477584230	477587453	TaSPL022	TaChr5D	477584230	477587453	0.0175591	0.0678025	0.258974	5.21557
TaSPL017	TaChr5A	477584230	477587453	TaSPL035	TaChr7A	477584230	477587453	0.290816	0.627495	0.463456	48.2688
TaSPL017	TaChr5A	477584230	477587453	TaSPL044	TaChr7B	477584230	477587453	0.301158	0.667225	0.451359	51.325
TaSPL017	TaChr5A	477584230	477587453	TaSPL050	TaChr7D	477584230	477587453	0.303624	0.675801	0.449281	51.9847
TaSPL018	TaChr5A	494569538	494575773	TaSPL020	TaChr5B	494569538	494575773	0.0151758	0.0862923	0.175865	6.63787
TaSPL018	TaChr5A	494569538	494575773	TaSPL023	TaChr5D	494569538	494575773	0.00937756	0.0530755	0.176684	4.08273
TaSPL018	TaChr5A	494569538	494575773	TaSPL037	TaChr7A	494569538	494575773	0.226283	0.830993	0.272304	63.9226
TaSPL018	TaChr5A	494569538	494575773	TaSPL045	TaChr7B	494569538	494575773	0.216956	0.918293	0.23626	70.6379
TaSPL018	TaChr5A	494569538	494575773	TaSPL052	TaChr7D	494569538	494575773	0.220876	0.919601	0.240187	70.7385
TaSPL019	TaChr5B	450105102	450108305	TaSPL022	TaChr5D	450105102	450108305	0.00446762	0.0541752	0.0824663	4.16732
TaSPL019	TaChr5B	450105102	450108305	TaSPL035	TaChr7A	450105102	450108305	0.28187	0.602361	0.467941	46.3355
TaSPL019	TaChr5B	450105102	450108305	TaSPL044	TaChr7B	450105102	450108305	0.276753	0.613718	0.450945	47.209
TaSPL019	TaChr5B	450105102	450108305	TaSPL050	TaChr7D	450105102	450108305	0.301382	0.617342	0.488192	47.4879
TaSPL020	TaChr5B	471401006	471406978	TaSPL023	TaChr5D	471401006	471406978	0.00722835	0.0388541	0.186038	2.98878
TaSPL020	TaChr5B	471401006	471406978	TaSPL037	TaChr7A	471401006	471406978	0.20514	0.799424	0.25661	61.4942
TaSPL020	TaChr5B	471401006	471406978	TaSPL045	TaChr7B	471401006	471406978	0.202224	0.926776	0.218201	71.2905
TaSPL020	TaChr5B	471401006	471406978	TaSPL052	TaChr7D	471401006	471406978	0.193731	0.878595	0.2205	67.5842
TaSPL021	TaChr5B	677875145	677881852	TaSPL024	TaChr5D	677875145	677881852	0.0150318	0.0659161	0.228045	5.07047
TaSPL022	TaChr5D	376936839	376940093	TaSPL035	TaChr7A	376936839	376940093	0.289789	0.640186	0.452664	49.2451
TaSPL022	TaChr5D	376936839	376940093	TaSPL044	TaChr7B	376936839	376940093	0.280411	0.656375	0.427212	50.4904
TaSPL022	TaChr5D	376936839	376940093	TaSPL050	TaChr7D	376936839	376940093	0.305051	0.677686	0.450136	52.1297
TaSPL023	TaChr5D	391372552	391378851	TaSPL037	TaChr7A	391372552	391378851	0.216294	0.865738	0.249838	66.5952
TaSPL023	TaChr5D	391372552	391378851	TaSPL045	TaChr7B	391372552	391378851	0.194679	0.95697	0.203432	73.613
TaSPL023	TaChr5D	391372552	391378851	TaSPL052	TaChr7D	391372552	391378851	0.212321	0.947448	0.224098	72.8806
TaSPL025	TaChr6A	79267605	79271671	TaSPL028	TaChr6B	79267605	79271671	0.0292806	0.149123	0.196352	11.471
TaSPL025	TaChr6A	79267605	79271671	TaSPL031	TaChr6D	79267605	79271671	0.0257486	0.124482	0.206846	9.57554
TaSPL026	TaChr6A	136541404	136544531	TaSPL046	TaChr7B	136541404	136544531	0.375546	0.688992	0.545067	52.9994
TaSPL027	TaChr6A	143965449	143969690	TaSPL030	TaChr6B	143965449	143969690	0.0108784	0.0835723	0.130167	6.42864
TaSPL027	TaChr6A	143965449	143969690	TaSPL033	TaChr6D	143965449	143969690	0.00680817	0.084691	0.0803884	6.51469
TaSPL028	TaChr6B	135858620	135862931	TaSPL031	TaChr6D	135858620	135862931	0.013837	0.0846196	0.16352	6.5092
TaSPL029	TaChr6B	200508894	200512052	TaSPL032	TaChr6D	200508894	200512052	0.0090204	0.0674043	0.133825	5.18495
TaSPL029	TaChr6B	200508894	200512052	TaSPL038	TaChr7A	200508894	200512052	0.481547	0.716634	0.671956	55.1257
TaSPL029	TaChr6B	200508894	200512052	TaSPL046	TaChr7B	200508894	200512052	0.351167	0.711114	0.493826	54.7011
TaSPL029	TaChr6B	200508894	200512052	TaSPL053	TaChr7D	200508894	200512052	0.447778	0.7258	0.616944	55.8308
TaSPL030	TaChr6B	204923634	204927878	TaSPL033	TaChr6D	204923634	204927878	0.00954775	0.0614828	0.155291	4.72945
TaSPL032	TaChr6D	111567310	111570133	TaSPL038	TaChr7A	111567310	111570133	0.46771	0.724958	0.645154	55.766
TaSPL032	TaChr6D	111567310	111570133	TaSPL046	TaChr7B	111567310	111570133	0.370178	0.68015	0.54426	52.3192
TaSPL032	TaChr6D	111567310	111570133	TaSPL053	TaChr7D	111567310	111570133	0.436912	0.846062	0.516407	65.0817
TaSPL034	TaChr7A	170629912	170634171	TaSPL042	TaChr7B	170629912	170634171	0.023682	0.128519	0.184269	9.88605
TaSPL034	TaChr7A	170629912	170634171	TaSPL049	TaChr7D	170629912	170634171	0.0235526	0.112753	0.208887	8.67327
TaSPL035	TaChr7A	225631628	225636261	TaSPL044	TaChr7B	225631628	225636261	0.0224692	0.0923675	0.243258	7.10519
TaSPL035	TaChr7A	225631628	225636261	TaSPL050	TaChr7D	225631628	225636261	0.0201315	0.0616661	0.326459	4.74355
TaSPL036	TaChr7A	231541567	231549464	TaSPL043	TaChr7B	231541567	231549464	0.00956286	0.067617	0.141427	5.20131
TaSPL036	TaChr7A	231541567	231549464	TaSPL051	TaChr7D	231541567	231549464	0.00341575	0.0335519	0.101805	2.58092
TaSPL037	TaChr7A	252715392	252720978	TaSPL045	TaChr7B	252715392	252720978	0.0176106	0.105086	0.167584	8.08351
TaSPL037	TaChr7A	252715392	252720978	TaSPL052	TaChr7D	252715392	252720978	0.00980762	0.0522253	0.187795	4.01733
TaSPL038	TaChr7A	684292548	684297219	TaSPL039	TaChr7A	684292548	684297219	0.121971	0.238729	0.510919	18.3638
TaSPL038	TaChr7A	684292548	684297219	TaSPL046	TaChr7B	684292548	684297219	0.147247	0.310646	0.474004	23.8959
TaSPL038	TaChr7A	684292548	684297219	TaSPL053	TaChr7D	684292548	684297219	0.0901778	0.145029	0.621793	11.156
TaSPL039	TaChr7A	685090082	685095954	TaSPL040	TaChr7A	685090082	685095954	0.0525559	0.100728	0.521758	7.74834
TaSPL040	TaChr7A	685212558	685214906	TaSPL041	TaChr7A	685212558	685214906	0.0754149	0.276387	0.27286	21.2605
TaSPL042	TaChr7B	133742358	133748024	TaSPL049	TaChr7D	133742358	133748024	0.0230235	0.0733505	0.313884	5.64235
TaSPL043	TaChr7B	181033715	181039167	TaSPL051	TaChr7D	181033715	181039167	0.00742097	0.0534577	0.138819	4.11213
TaSPL044	TaChr7B	187777243	187781786	TaSPL050	TaChr7D	187777243	187781786	0.0106806	0.0735884	0.145139	5.66065
TaSPL045	TaChr7B	214070642	214075881	TaSPL052	TaChr7D	214070642	214075881	0.0141604	0.0882592	0.160441	6.78917
TaSPL046	TaChr7B	668907244	668914987	TaSPL047	TaChr7B	668907244	668914987	0.0863111	0.323751	0.266597	24.9039
TaSPL046	TaChr7B	668907244	668914987	TaSPL053	TaChr7D	668907244	668914987	0.130266	0.320622	0.406291	24.6633
TaSPL047	TaChr7B	668928550	668930740	TaSPL048	TaChr7B	668928550	668930740	0.121168	0.299969	0.403935	23.0745
TaSPL053	TaChr7D	592632237	592634499	TaSPL054	TaChr7D	592632237	592634499	0.0972305	0.280005	0.347245	21.5389
TaSPL054	TaChr7D	592677316	592679805	TaSPL055	TaChr7D	592677316	592679805	0.0369126	0.130248	0.283403	10.019
TaSPL055	TaChr7D	592816284	592819509	TaSPL056	TaChr7D	592816284	592819509	0.0710801	0.275899	0.257631	21.223
