# Supplementary material for: Genome-wide identification, phylogeny and expression analysis of the SPL gene family in wheat
Source: BMC Plant Biol. 2020 Sep 11;20:420. doi: 10.1186/s12870-020-02576-0 (PMC7488452; doi:10.1186/s12870-020-02576-0)
Supplement: Supplementary file 1 — Additional file 1: Table S1. Characteristic features of the SPL gene family identified in wheat. Table S2. Primers used for qRT-PCR. Table S3. Ka/Ks ratios and estimated divergence time for duplicated TaSPL gene pairs. Table S4. Ka/Ks ratios and estimated divergence time for orthologous TaSPL genes between wheat and rice. Table S5. Ka/Ks ratios and estimated divergence time for orthologous TaSPL genes between wheat and maize. Table S6. Ka/Ks ratios and estimated divergence time for orthologous TaSPL genes between wheat and A. tauschii. Table S7. Ka/Ks ratios and estimated divergence time for orthologous TaSPL genes between wheat and B. distachyon. Table S8. GO annotations of TaSPL proteins. Table S9. The protein-protein interaction between TaSPLs and other proteins in wheat. Table S10. Cis-elements contained in the TaSPL genes promoter region. Figure S1. Cis-regulatory elements in the promoter region of TaSPL genes. [file 12870_2020_2576_MOESM1_ESM.zip › Table S4.xlsx]

## Sheet: Sheet1
Table S4. Ka/Ks ratios and estimated divergence time for orthologous TaSPL genes between wheat and rice
Location on wheat genome				Location on rice genome				Ka	Ks	Ka/Ks	Mya
Gene Name	Chr.	Start	End	Gene ID	Chr.	Start	End
TaSPL001	TaChr1A	447623204	447635025	Os05t0408200	OsChr5	19923167	19932333	0.151228	0.533654	0.283382	41.0503
TaSPL002	TaChr1B	467540751	467553928	Os05t0408200	OsChr5	19923167	19932333	0.151053	0.563488	0.268067	43.3452
TaSPL003	TaChr1D	347199194	347210946	Os05t0408200	OsChr5	19923167	19932333	0.143239	0.56591	0.253112	43.5315
TaSPL004	TaChr2A	276276336	276279155	Os07t0505200	OsChr7	19099679	19103337	0.201488	0.530185	0.380034	40.7835
TaSPL005	TaChr2A	670957294	670962629	Os04t0551500	OsChr4	27614776	27618001	0.278114	0.483759	0.574901	37.2122
TaSPL006	TaChr2A	730613571	730617739	Os04t0656500	OsChr4	33488722	33492700	0.157673	0.576229	0.27363	44.3253
TaSPL008	TaChr2B	621960663	621968513	Os04t0551500	OsChr4	27614776	27618001	0.257747	0.499792	0.515708	38.4455
TaSPL009	TaChr2B	725575939	725580611	Os04t0656500	OsChr4	33488722	33492700	0.150056	0.558634	0.268613	42.9718
TaSPL010	TaChr2D	206632153	206636152	Os07t0505200	OsChr7	19099679	19103337	0.200848	0.508445	0.395024	39.1112
TaSPL011	TaChr2D	525512403	525517689	Os04t0551500	OsChr4	27614776	27618001	0.261976	0.531153	0.493222	40.8579
TaSPL012	TaChr2D	596550011	596554762	Os04t0656500	OsChr4	33488722	33492700	0.151885	0.566997	0.267876	43.6152
TaSPL014	TaChr3B	713320663	713324953	Os08t0531600	OsChr8	26501167	26506198	0.503195	0.920931	0.546398	70.8408
TaSPL015	TaChr3D	538401064	538404375	Os08t0531600	OsChr8	26501167	26506198	0.526451	0.828835	0.63517	63.7565
TaSPL017	TaChr5A	477584230	477587453	Os08t0509600	OsChr8	25274541	25278696	0.290541	0.876057	0.331646	67.389
TaSPL017	TaChr5A	477584230	477587453	Os09t0491532	OsChr9	18918260	18921753	0.20388	0.651316	0.313028	50.1012
TaSPL018	TaChr5A	494569538	494575773	Os08t0531600	OsChr8	26501167	26506198	0.244683	0.658386	0.371641	50.6451
TaSPL018	TaChr5A	494569538	494575773	Os09t0507100	OsChr9	19643463	19648233	0.187222	0.426409	0.439065	32.8007
TaSPL019	TaChr5B	450105102	450108305	Os08t0509600	OsChr8	25274541	25278696	0.289303	0.835403	0.346304	64.2618
TaSPL019	TaChr5B	450105102	450108305	Os09t0491532	OsChr9	18918260	18921753	0.18948	0.527836	0.358974	40.6028
TaSPL020	TaChr5B	471401006	471406978	Os01t0922600	OsChr1	40332266	40335625	0.539053	0.760932	0.708412	58.5332
TaSPL020	TaChr5B	471401006	471406978	Os08t0531600	OsChr8	26501167	26506198	0.230461	0.643941	0.357891	49.5339
TaSPL020	TaChr5B	471401006	471406978	Os09t0507100	OsChr9	19643463	19648233	0.159176	0.417894	0.380901	32.1457
TaSPL022	TaChr5D	376936839	376940093	Os08t0509600	OsChr8	25274541	25278696	0.290581	0.858136	0.338619	66.0104
TaSPL022	TaChr5D	376936839	376940093	Os09t0491532	OsChr9	18918260	18921753	0.197959	0.557366	0.35517	42.8743
TaSPL023	TaChr5D	391372552	391378851	Os01t0922600	OsChr1	40332266	40335625	0.491264	0.715286	0.686808	55.022
TaSPL023	TaChr5D	391372552	391378851	Os08t0531600	OsChr8	26501167	26506198	0.231242	0.632531	0.365583	48.6562
TaSPL023	TaChr5D	391372552	391378851	Os09t0507100	OsChr9	19643463	19648233	0.181481	0.426789	0.425224	32.8299
TaSPL025	TaChr6A	79267605	79271671	Os02t0139400	OsChr2	2106368	2110510	0.173471	0.692313	0.250567	53.2549
TaSPL025	TaChr6A	79267605	79271671	Os06t0703500	OsChr6	29703558	29708687	0.259017	0.861441	0.300679	66.2647
TaSPL026	TaChr6A	136541404	136544531	Os02t0177300	OsChr2	4247435	4251025	0.308016	0.653891	0.471051	50.2993
TaSPL027	TaChr6A	143965449	143969690	Os02t0174100	OsChr2	4073883	4077949	0.169492	0.474696	0.357053	36.5151
TaSPL027	TaChr6A	143965449	143969690	Os06t0663500	OsChr6	27387616	27391161	0.321337	0.838928	0.383033	64.5329
TaSPL028	TaChr6B	135858620	135862931	Os02t0139400	OsChr2	2106368	2110510	0.185593	0.750129	0.247414	57.7022
TaSPL028	TaChr6B	135858620	135862931	Os06t0703500	OsChr6	29703558	29708687	0.289266	0.906816	0.31899	69.7551
TaSPL029	TaChr6B	200508894	200512052	Os02t0177300	OsChr2	4247435	4251025	0.306046	0.570274	0.536665	43.8672
TaSPL029	TaChr6B	200508894	200512052	Os06t0659100	OsChr6	27114925	27117096	0.388844	0.716092	0.543008	55.084
TaSPL030	TaChr6B	204923634	204927878	Os02t0174100	OsChr2	4073883	4077949	0.175679	0.45726	0.3842	35.1739
TaSPL030	TaChr6B	204923634	204927878	Os06t0663500	OsChr6	27387616	27391161	0.327088	0.868218	0.376734	66.786
TaSPL031	TaChr6D	62113576	62118381	Os02t0139400	OsChr2	2106368	2110510	0.173871	0.705543	0.246436	54.2725
TaSPL031	TaChr6D	62113576	62118381	Os06t0703500	OsChr6	29703558	29708687	0.274409	0.921665	0.297732	70.8973
TaSPL032	TaChr6D	111567310	111570133	Os02t0177300	OsChr2	4247435	4251025	0.326947	0.63336	0.516211	48.72
TaSPL032	TaChr6D	111567310	111570133	Os06t0659100	OsChr6	27114925	27117096	0.384915	0.683254	0.563356	52.558
TaSPL033	TaChr6D	115545817	115550011	Os02t0174100	OsChr2	4073883	4077949	0.168721	0.452192	0.373119	34.784
TaSPL033	TaChr6D	115545817	115550011	Os06t0663500	OsChr6	27387616	27391161	0.326651	0.933106	0.350068	71.7774
TaSPL035	TaChr7A	225631628	225636261	Os08t0509600	OsChr8	25274541	25278696	0.220685	0.580739	0.380008	44.6722
TaSPL035	TaChr7A	225631628	225636261	Os09t0491532	OsChr9	18918260	18921753	0.238304	0.677873	0.351547	52.1441
TaSPL036	TaChr7A	231541567	231549464	Os08t0513700	OsChr8	25484503	25487437	0.0874152	0.584358	0.149592	44.9506
TaSPL037	TaChr7A	252715392	252720978	Os01t0922600	OsChr1	40332266	40335625	0.459084	1.25997	0.364361	96.9208
TaSPL037	TaChr7A	252715392	252720978	Os08t0531600	OsChr8	26501167	26506198	0.173781	0.665336	0.261193	51.1797
TaSPL037	TaChr7A	252715392	252720978	Os09t0507100	OsChr9	19643463	19648233	0.227025	0.733269	0.309607	56.4053
TaSPL038	TaChr7A	684292548	684297219	Os02t0177300	OsChr2	4247435	4251025	0.455767	0.719178	0.633733	55.3214
TaSPL038	TaChr7A	684292548	684297219	Os06t0659100	OsChr6	27114925	27117096	0.290416	0.577313	0.503048	44.4087
TaSPL043	TaChr7B	181033715	181039167	Os08t0513700	OsChr8	25484503	25487437	0.0870361	0.563537	0.154446	43.349
TaSPL044	TaChr7B	187777243	187781786	Os08t0509600	OsChr8	25274541	25278696	0.222573	0.593443	0.375053	45.6495
TaSPL044	TaChr7B	187777243	187781786	Os09t0491532	OsChr9	18918260	18921753	0.239566	0.70717	0.338767	54.3977
TaSPL045	TaChr7B	214070642	214075881	Os01t0922600	OsChr1	40332266	40335625	0.445089	1.38093	0.322311	106.225
TaSPL045	TaChr7B	214070642	214075881	Os08t0531600	OsChr8	26501167	26506198	0.172038	0.726689	0.236743	55.8992
TaSPL045	TaChr7B	214070642	214075881	Os09t0507100	OsChr9	19643463	19648233	0.221508	0.865149	0.256034	66.55
TaSPL046	TaChr7B	668907244	668914987	Os06t0659100	OsChr6	27114925	27117096	0.21622	0.463161	0.466836	35.6278
TaSPL050	TaChr7D	213786904	213791354	Os08t0509600	OsChr8	25274541	25278696	0.229702	0.580287	0.395842	44.6375
TaSPL050	TaChr7D	213786904	213791354	Os09t0491532	OsChr9	18918260	18921753	0.256316	0.676072	0.379126	52.0055
TaSPL051	TaChr7D	219291031	219296577	Os08t0513700	OsChr8	25484503	25487437	0.0851979	0.587871	0.144926	45.2208
TaSPL052	TaChr7D	237410146	237416092	Os01t0922600	OsChr1	40332266	40335625	0.447801	1.26106	0.355098	97.0049
TaSPL052	TaChr7D	237410146	237416092	Os08t0531600	OsChr8	26501167	26506198	0.154765	0.685014	0.22593	52.6934
TaSPL052	TaChr7D	237410146	237416092	Os09t0507100	OsChr9	19643463	19648233	0.234427	0.774324	0.302751	59.5634
TaSPL053	TaChr7D	592632237	592634499	Os02t0177300	OsChr2	4247435	4251025	0.397579	0.75054	0.529724	57.7339
TaSPL053	TaChr7D	592632237	592634499	Os06t0659100	OsChr6	27114925	27117096	0.302835	0.528079	0.573465	40.6215
