# Supplementary material for: Genome-wide identification, phylogeny and expression analysis of the SPL gene family in wheat
Source: BMC Plant Biol. 2020 Sep 11;20:420. doi: 10.1186/s12870-020-02576-0 (PMC7488452; doi:10.1186/s12870-020-02576-0)
Supplement: Supplementary file 1 — Additional file 1: Table S1. Characteristic features of the SPL gene family identified in wheat. Table S2. Primers used for qRT-PCR. Table S3. Ka/Ks ratios and estimated divergence time for duplicated TaSPL gene pairs. Table S4. Ka/Ks ratios and estimated divergence time for orthologous TaSPL genes between wheat and rice. Table S5. Ka/Ks ratios and estimated divergence time for orthologous TaSPL genes between wheat and maize. Table S6. Ka/Ks ratios and estimated divergence time for orthologous TaSPL genes between wheat and A. tauschii. Table S7. Ka/Ks ratios and estimated divergence time for orthologous TaSPL genes between wheat and B. distachyon. Table S8. GO annotations of TaSPL proteins. Table S9. The protein-protein interaction between TaSPLs and other proteins in wheat. Table S10. Cis-elements contained in the TaSPL genes promoter region. Figure S1. Cis-regulatory elements in the promoter region of TaSPL genes. [file 12870_2020_2576_MOESM1_ESM.zip › Table S5.xlsx]

## Sheet: Sheet1
Table S5. Ka/Ks ratios and estimated divergence time for orthologous TaSPL genes between wheat and maize
Location on wheat genome				Location on maize genome				Ka	Ks	Ka/Ks	Mya
Gene Name	Chr.	Start	End	Gene ID	Chr.	Start	End
TaSPL003	TaChr1D	347199194	347210946	Zm00001d010309	ZmChr8	109067495	109086927	0.167609	0.680798	0.246195	52.3691
TaSPL005	TaChr2A	670957294	670962629	Zm00001d026175	ZmChr10	140333912	140336785	0.243826	0.582301	0.418728	44.7924
TaSPL006	TaChr2A	730613571	730617739	Zm00001d026491	ZmChr10	147051884	147055513	0.177184	0.608788	0.291044	46.8298
TaSPL006	TaChr2A	730613571	730617739	Zm00001d002005	ZmChr2	4230854	4234535	0.142751	0.612687	0.232992	47.1297
TaSPL004	TaChr2A	276276336	276279155	Zm00001d006451	ZmChr2	208544401	208546453	0.25575	0.567647	0.450545	43.6652
TaSPL004	TaChr2A	276276336	276279155	Zm00001d021573	ZmChr7	156465329	156466981	0.382495	0.499952	0.765065	38.4578
TaSPL008	TaChr2B	621960663	621968513	Zm00001d026175	ZmChr10	140333912	140336785	0.27993	0.653603	0.428288	50.2771
TaSPL009	TaChr2B	725575939	725580611	Zm00001d026491	ZmChr10	147051884	147055513	0.169265	0.62577	0.270491	48.1361
TaSPL009	TaChr2B	725575939	725580611	Zm00001d002005	ZmChr2	4230854	4234535	0.13654	0.574705	0.237582	44.2081
TaSPL007	TaChr2B	260765427	260768180	Zm00001d006451	ZmChr2	208544401	208546453	0.250545	0.533322	0.469783	41.0247
TaSPL007	TaChr2B	260765427	260768180	Zm00001d021573	ZmChr7	156465329	156466981	0.363619	0.468538	0.776071	36.0414
TaSPL012	TaChr2D	596550011	596554762	Zm00001d026491	ZmChr10	147051884	147055513	0.167734	0.620244	0.270432	47.7111
TaSPL012	TaChr2D	596550011	596554762	Zm00001d002005	ZmChr2	4230854	4234535	0.13915	0.616291	0.225786	47.407
TaSPL010	TaChr2D	206632153	206636152	Zm00001d006451	ZmChr2	208544401	208546453	0.262	0.573109	0.457155	44.0853
TaSPL010	TaChr2D	206632153	206636152	Zm00001d021573	ZmChr7	156465329	156466981	0.363424	0.496224	0.73238	38.1711
TaSPL013	TaChr3A	673898993	673902601	Zm00001d042319	ZmChr3	161006234	161009799	0.224602	0.505727	0.444117	38.9021
TaSPL013	TaChr3A	673898993	673902601	Zm00001d012015	ZmChr8	166514041	166517345	0.268095	0.436465	0.614243	33.5742
TaSPL014	TaChr3B	713320663	713324953	Zm00001d042319	ZmChr3	161006234	161009799	0.216797	0.525581	0.41249	40.4293
TaSPL014	TaChr3B	713320663	713324953	Zm00001d012015	ZmChr8	166514041	166517345	0.2619	0.443045	0.591137	34.0804
TaSPL015	TaChr3D	538401064	538404375	Zm00001d042319	ZmChr3	161006234	161009799	0.260204	0.528214	0.492611	40.6318
TaSPL015	TaChr3D	538401064	538404375	Zm00001d012015	ZmChr8	166514041	166517345	0.233848	0.472179	0.495252	36.3215
TaSPL016	TaChr4A	632857804	632864321	Zm00001d034730	ZmChr1	300925472	300932654	0.13246	0.64213	0.206282	49.3946
TaSPL017	TaChr5A	477584230	477587453	Zm00001d031451	ZmChr1	190382866	190386589	0.335791	0.680084	0.493749	52.3141
TaSPL017	TaChr5A	477584230	477587453	Zm00001d006028	ZmChr2	195579800	195583642	0.251702	0.583543	0.431334	44.8879
TaSPL018	TaChr5A	494569538	494575773	Zm00001d006091	ZmChr2	197898982	197903861	0.156426	0.457105	0.34221	35.1619
TaSPL017	TaChr5A	477584230	477587453	Zm00001d052890	ZmChr4	203611347	203615518	0.348375	0.873438	0.398856	67.1875
TaSPL018	TaChr5A	494569538	494575773	Zm00001d049822	ZmChr4	46350597	46355118	0.243237	0.522724	0.465325	40.2096
TaSPL017	TaChr5A	477584230	477587453	Zm00001d020941	ZmChr7	137273600	137277139	0.294766	0.558307	0.527964	42.9467
TaSPL018	TaChr5A	494569538	494575773	Zm00001d021056	ZmChr7	141662438	141666340	0.153673	0.426025	0.360713	32.7712
TaSPL019	TaChr5B	450105102	450108305	Zm00001d031451	ZmChr1	190382866	190386589	0.31003	0.724718	0.427794	55.7475
TaSPL021	TaChr5B	677875145	677881852	Zm00001d034730	ZmChr1	300925472	300932654	0.13323	0.644937	0.206578	49.6106
TaSPL019	TaChr5B	450105102	450108305	Zm00001d006028	ZmChr2	195579800	195583642	0.257494	0.630924	0.408123	48.5326
TaSPL020	TaChr5B	471401006	471406978	Zm00001d006091	ZmChr2	197898982	197903861	0.153844	0.538301	0.285795	41.4078
TaSPL019	TaChr5B	450105102	450108305	Zm00001d052890	ZmChr4	203611347	203615518	0.350184	0.93345	0.375151	71.8038
TaSPL021	TaChr5B	677875145	677881852	Zm00001d012916	ZmChr5	1908305	1915026	0.144462	0.666824	0.216643	51.2941
TaSPL019	TaChr5B	450105102	450108305	Zm00001d020941	ZmChr7	137273600	137277139	0.262022	0.530613	0.49381	40.8164
TaSPL020	TaChr5B	471401006	471406978	Zm00001d021056	ZmChr7	141662438	141666340	0.15645	0.502213	0.311522	38.6317
TaSPL022	TaChr5D	376936839	376940093	Zm00001d031451	ZmChr1	190382866	190386589	0.32436	0.680707	0.476505	52.362
TaSPL024	TaChr5D	537393493	537399223	Zm00001d034730	ZmChr1	300925472	300932654	0.130638	0.647004	0.201913	49.7695
TaSPL022	TaChr5D	376936839	376940093	Zm00001d006028	ZmChr2	195579800	195583642	0.242129	0.555538	0.435845	42.7337
TaSPL023	TaChr5D	391372552	391378851	Zm00001d006091	ZmChr2	197898982	197903861	0.154968	0.464424	0.333677	35.7249
TaSPL022	TaChr5D	376936839	376940093	Zm00001d052890	ZmChr4	203611347	203615518	0.357212	0.895485	0.398904	68.8835
TaSPL024	TaChr5D	537393493	537399223	Zm00001d012916	ZmChr5	1908305	1915026	0.139138	0.64259	0.216526	49.43
TaSPL022	TaChr5D	376936839	376940093	Zm00001d020941	ZmChr7	137273600	137277139	0.259114	0.507354	0.510716	39.0273
TaSPL023	TaChr5D	391372552	391378851	Zm00001d021056	ZmChr7	141662438	141666340	0.16049	0.468621	0.342473	36.0478
TaSPL027	TaChr6A	143965449	143969690	Zm00001d053775	ZmChr4	240849637	240853547	0.154426	0.502141	0.307535	38.6262
TaSPL025	TaChr6A	79267605	79271671	Zm00001d015233	ZmChr5	80234208	80239340	0.205047	0.893764	0.22942	68.7511
TaSPL026	TaChr6A	136541404	136544531	Zm00001d015451	ZmChr5	91106167	91109100	0.299032	0.610843	0.489541	46.9879
TaSPL027	TaChr6A	143965449	143969690	Zm00001d015410	ZmChr5	89049594	89053097	0.201647	0.543871	0.370762	41.8363
TaSPL025	TaChr6A	79267605	79271671	Zm00001d014698	ZmChr5	59822722	59827354	0.298531	1.29326	0.230835	99.4817
TaSPL026	TaChr6A	136541404	136544531	Zm00001d036692	ZmChr6	97811384	97814731	0.447912	0.665826	0.672716	51.2174
TaSPL026	TaChr6A	136541404	136544531	Zm00001d046906	ZmChr9	109930589	109934102	0.454882	0.720162	0.631638	55.3971
TaSPL029	TaChr6B	200508894	200512052	Zm00001d053756	ZmChr4	240523216	240526731	0.388094	0.640294	0.606119	49.2534
TaSPL030	TaChr6B	204923634	204927878	Zm00001d053775	ZmChr4	240849637	240853547	0.156141	0.547308	0.285289	42.1006
TaSPL028	TaChr6B	135858620	135862931	Zm00001d015233	ZmChr5	80234208	80239340	0.280786	0.717269	0.391466	55.1745
TaSPL029	TaChr6B	200508894	200512052	Zm00001d015451	ZmChr5	91106167	91109100	0.302498	0.626784	0.482619	48.2141
TaSPL030	TaChr6B	204923634	204927878	Zm00001d015410	ZmChr5	89049594	89053097	0.192927	0.575757	0.335084	44.289
TaSPL028	TaChr6B	135858620	135862931	Zm00001d014698	ZmChr5	59822722	59827354	0.385043	1.21804	0.316116	93.6956
TaSPL029	TaChr6B	200508894	200512052	Zm00001d036692	ZmChr6	97811384	97814731	0.460222	0.70414	0.653594	54.1646
TaSPL029	TaChr6B	200508894	200512052	Zm00001d046906	ZmChr9	109930589	109934102	0.451492	0.725298	0.622491	55.7922
TaSPL032	TaChr6D	111567310	111570133	Zm00001d053756	ZmChr4	240523216	240526731	0.369621	0.645333	0.57276	49.641
TaSPL033	TaChr6D	115545817	115550011	Zm00001d053775	ZmChr4	240849637	240853547	0.166126	0.561282	0.295975	43.1755
TaSPL031	TaChr6D	62113576	62118381	Zm00001d053890	ZmChr4	243050411	243053629	0.32622	0.979424	0.333073	75.3403
TaSPL031	TaChr6D	62113576	62118381	Zm00001d015233	ZmChr5	80234208	80239340	0.277954	0.732464	0.379478	56.3434
TaSPL032	TaChr6D	111567310	111570133	Zm00001d015451	ZmChr5	91106167	91109100	0.304434	0.616783	0.493584	47.4449
TaSPL033	TaChr6D	115545817	115550011	Zm00001d015410	ZmChr5	89049594	89053097	0.19871	0.582588	0.341082	44.8145
TaSPL031	TaChr6D	62113576	62118381	Zm00001d014698	ZmChr5	59822722	59827354	0.341653	1.06444	0.320971	81.8798
TaSPL032	TaChr6D	111567310	111570133	Zm00001d036692	ZmChr6	97811384	97814731	0.43726	0.661654	0.660859	50.8965
TaSPL032	TaChr6D	111567310	111570133	Zm00001d046906	ZmChr9	109930589	109934102	0.440679	0.669857	0.65787	51.5275
TaSPL035	TaChr7A	225631628	225636261	Zm00001d031451	ZmChr1	190382866	190386589	0.228402	0.619004	0.368983	47.6157
TaSPL036	TaChr7A	231541567	231549464	Zm00001d031487	ZmChr1	191766320	191771809	0.125198	0.829868	0.150866	63.836
TaSPL037	TaChr7A	252715392	252720978	Zm00001d006091	ZmChr2	197898982	197903861	0.217223	0.830176	0.261659	63.8597
TaSPL035	TaChr7A	225631628	225636261	Zm00001d006028	ZmChr2	195579800	195583642	0.251599	0.710737	0.353997	54.6721
TaSPL037	TaChr7A	252715392	252720978	Zm00001d042319	ZmChr3	161006234	161009799	0.468178	1.06781	0.438449	82.139
TaSPL037	TaChr7A	252715392	252720978	Zm00001d049822	ZmChr4	46350597	46355118	0.190362	0.551695	0.34505	42.4381
TaSPL035	TaChr7A	225631628	225636261	Zm00001d052890	ZmChr4	203611347	203615518	0.210666	0.621597	0.338911	47.8152
TaSPL036	TaChr7A	231541567	231549464	Zm00001d052905	ZmChr4	204257286	204262667	0.129126	0.814083	0.158615	62.6218
TaSPL038	TaChr7A	684292548	684297219	Zm00001d015451	ZmChr5	91106167	91109100	0.493952	0.858409	0.575427	66.0315
TaSPL038	TaChr7A	684292548	684297219	Zm00001d036692	ZmChr6	97811384	97814731	0.292955	0.628086	0.466425	48.3143
TaSPL035	TaChr7A	225631628	225636261	Zm00001d020941	ZmChr7	137273600	137277139	0.228182	0.579523	0.393741	44.5787
TaSPL037	TaChr7A	252715392	252720978	Zm00001d021056	ZmChr7	141662438	141666340	0.199136	0.924503	0.215398	71.1156
TaSPL037	TaChr7A	252715392	252720978	Zm00001d012015	ZmChr8	166514041	166517345	0.519913	1.06747	0.487052	82.1129
TaSPL038	TaChr7A	684292548	684297219	Zm00001d046906	ZmChr9	109930589	109934102	0.298789	0.570655	0.52359	43.8965
TaSPL043	TaChr7B	181033715	181039167	Zm00001d031487	ZmChr1	191766320	191771809	0.122301	0.779396	0.156918	59.9536
TaSPL044	TaChr7B	187777243	187781786	Zm00001d031451	ZmChr1	190382866	190386589	0.219688	0.658379	0.333681	50.6445
TaSPL045	TaChr7B	214070642	214075881	Zm00001d006091	ZmChr2	197898982	197903861	0.203018	0.935574	0.216998	71.9673
TaSPL044	TaChr7B	187777243	187781786	Zm00001d006028	ZmChr2	195579800	195583642	0.247941	0.71752	0.345552	55.1938
TaSPL045	TaChr7B	214070642	214075881	Zm00001d042319	ZmChr3	161006234	161009799	0.454511	1.1104	0.409322	85.4153
TaSPL045	TaChr7B	214070642	214075881	Zm00001d049822	ZmChr4	46350597	46355118	0.190849	0.655147	0.291307	50.3959
TaSPL043	TaChr7B	181033715	181039167	Zm00001d052905	ZmChr4	204257286	204262667	0.134247	0.776663	0.172851	59.7433
TaSPL044	TaChr7B	187777243	187781786	Zm00001d052890	ZmChr4	203611347	203615518	0.214353	0.661547	0.324017	50.8882
TaSPL046	TaChr7B	668907244	668914987	Zm00001d036692	ZmChr6	97811384	97814731	0.202179	0.446562	0.452745	34.3509
TaSPL045	TaChr7B	214070642	214075881	Zm00001d021056	ZmChr7	141662438	141666340	0.204754	1.13608	0.180228	87.3907
TaSPL044	TaChr7B	187777243	187781786	Zm00001d020941	ZmChr7	137273600	137277139	0.235035	0.659715	0.356267	50.7473
TaSPL045	TaChr7B	214070642	214075881	Zm00001d012015	ZmChr8	166514041	166517345	0.499203	1.06533	0.468588	81.9488
TaSPL046	TaChr7B	668907244	668914987	Zm00001d046906	ZmChr9	109930589	109934102	0.197362	0.420891	0.468914	32.3763
TaSPL050	TaChr7D	213786904	213791354	Zm00001d031451	ZmChr1	190382866	190386589	0.2238	0.656375	0.340963	50.4904
TaSPL051	TaChr7D	219291031	219296577	Zm00001d031487	ZmChr1	191766320	191771809	0.123892	0.782923	0.158243	60.2248
TaSPL052	TaChr7D	237410146	237416092	Zm00001d006091	ZmChr2	197898982	197903861	0.208826	0.883045	0.236484	67.9265
TaSPL050	TaChr7D	213786904	213791354	Zm00001d006028	ZmChr2	195579800	195583642	0.24714	0.733526	0.336921	56.4251
TaSPL052	TaChr7D	237410146	237416092	Zm00001d042319	ZmChr3	161006234	161009799	0.475361	1.208	0.393511	92.9228
TaSPL050	TaChr7D	213786904	213791354	Zm00001d052890	ZmChr4	203611347	203615518	0.221432	0.671667	0.329675	51.6667
TaSPL051	TaChr7D	219291031	219296577	Zm00001d052905	ZmChr4	204257286	204262667	0.135238	0.773699	0.174794	59.5153
TaSPL052	TaChr7D	237410146	237416092	Zm00001d049822	ZmChr4	46350597	46355118	0.187665	0.548133	0.342371	42.164
TaSPL053	TaChr7D	592632237	592634499	Zm00001d015451	ZmChr5	91106167	91109100	0.457629	0.838797	0.545577	64.5228
TaSPL053	TaChr7D	592632237	592634499	Zm00001d036692	ZmChr6	97811384	97814731	0.273293	0.570305	0.479204	43.8697
TaSPL052	TaChr7D	237410146	237416092	Zm00001d021056	ZmChr7	141662438	141666340	0.185447	0.933879	0.198577	71.8368
TaSPL050	TaChr7D	213786904	213791354	Zm00001d020941	ZmChr7	137273600	137277139	0.238363	0.665748	0.358038	51.2114
TaSPL052	TaChr7D	237410146	237416092	Zm00001d012015	ZmChr8	166514041	166517345	0.509516	1.00411	0.507431	77.2392
TaSPL053	TaChr7D	592632237	592634499	Zm00001d046906	ZmChr9	109930589	109934102	0.31076	0.57654	0.539008	44.3492
