# Supplementary material for: Genome-wide identification, phylogeny and expression analysis of the SPL gene family in wheat
Source: BMC Plant Biol. 2020 Sep 11;20:420. doi: 10.1186/s12870-020-02576-0 (PMC7488452; doi:10.1186/s12870-020-02576-0)
Supplement: Supplementary file 1 — Additional file 1: Table S1. Characteristic features of the SPL gene family identified in wheat. Table S2. Primers used for qRT-PCR. Table S3. Ka/Ks ratios and estimated divergence time for duplicated TaSPL gene pairs. Table S4. Ka/Ks ratios and estimated divergence time for orthologous TaSPL genes between wheat and rice. Table S5. Ka/Ks ratios and estimated divergence time for orthologous TaSPL genes between wheat and maize. Table S6. Ka/Ks ratios and estimated divergence time for orthologous TaSPL genes between wheat and A. tauschii. Table S7. Ka/Ks ratios and estimated divergence time for orthologous TaSPL genes between wheat and B. distachyon. Table S8. GO annotations of TaSPL proteins. Table S9. The protein-protein interaction between TaSPLs and other proteins in wheat. Table S10. Cis-elements contained in the TaSPL genes promoter region. Figure S1. Cis-regulatory elements in the promoter region of TaSPL genes. [file 12870_2020_2576_MOESM1_ESM.zip › Table S6.xlsx]

## Sheet: Sheet1
Table S6. Ka/Ks ratios and estimated divergence time for orthologous TaSPL genes between wheat and A. tauschii
Location on wheat genome				Location on A. tauschii genome				Ka	Ks	Ka/Ks	Mya
Gene Name	Chr.	Start	End	Gene ID	Chr.	Start	End
TaSPL001	TaChr1A	447623204	447635025	Aet1Gv20619300	AetChr1D	352650035	352661887	0.0137706	0.0429979	0.320263	3.30753
TaSPL002	TaChr1B	467540751	467553928	Aet1Gv20619300	AetChr1D	352650035	352661887	0.0186409	0.0414852	0.449339	3.19117
TaSPL003	TaChr1D	347199194	347210946	Aet1Gv20619300	AetChr1D	352650035	352661887	0.000505646	0.00167224	0.302376	0.128634
TaSPL004	TaChr2A	276276336	276279155	Aet2Gv20486300	AetChr2D	208545838	208549953	0.00465118	0.0426655	0.109015	3.28196
TaSPL005	TaChr2A	670957294	670962629	Aet2Gv20915400	AetChr2D	524298821	524304038	0.944294	3.62954	0.260169	279.195
TaSPL006	TaChr2A	730613571	730617739	Aet2Gv21102800	AetChr2D	595292761	595296617	0.0161435	0.165275	0.0976766	12.7134
TaSPL008	TaChr2B	621960663	621968513	Aet2Gv20915400	AetChr2D	524298821	524304038	0.873978	1.89	0.462422	145.384
TaSPL009	TaChr2B	725575939	725580611	Aet2Gv21102800	AetChr2D	595292761	595296617	0.00290945	0.0671995	0.0432957	5.16919
TaSPL010	TaChr2D	206632153	206636152	Aet2Gv20486300	AetChr2D	208545838	208549953	0.00231571	0.00700122	0.330758	0.538555
TaSPL011	TaChr2D	525512403	525517689	Aet2Gv20915400	AetChr2D	524298821	524304038	0.783846	2.5792	0.30391	198.4
TaSPL012	TaChr2D	596550011	596554762	Aet2Gv21102800	AetChr2D	595292761	595296617	0.00145773	0.00498341	0.292516	0.383339
TaSPL013	TaChr3A	673898993	673902601	Aet3Gv20960100	AetChr3D	547095650	547100728	0.0596432	0.545661	0.109304	41.974
TaSPL014	TaChr3B	713320663	713324953	Aet3Gv20960100	AetChr3D	547095650	547100728	0.0549542	0.456442	0.120397	35.1109
TaSPL014	TaChr3B	713320663	713324953	Aet7Gv20637900	AetChr7D	239178640	239184774	0.50171	1.09603	0.45775	84.3104
TaSPL015	TaChr3D	538401064	538404375	Aet7Gv20637900	AetChr7D	239178640	239184774	0.504554	0.997771	0.505681	76.7516
TaSPL016	TaChr4A	632857804	632864321	Aet5Gv21144000	AetChr5D	549430767	549437076	0.0186801	0.0969847	0.192609	7.46036
TaSPL017	TaChr5A	477584230	477587453	Aet5Gv20624900	AetChr5D	383838344	383841799	0	0.225078	0	17.3137
TaSPL017	TaChr5A	477584230	477587453	Aet7Gv20605000	AetChr7D	215485695	215491839	0.364055	0.740229	0.491813	56.9407
TaSPL018	TaChr5A	494569538	494575773	Aet5Gv20667300	AetChr5D	398586010	398591575	0.00938001	0.0530315	0.176876	4.07934
TaSPL018	TaChr5A	494569538	494575773	Aet7Gv20637900	AetChr7D	239178640	239184774	0.220876	0.919601	0.240187	70.7385
TaSPL019	TaChr5B	450105102	450108305	Aet5Gv20624900	AetChr5D	383838344	383841799	0	0.0582817	0	4.48321
TaSPL019	TaChr5B	450105102	450108305	Aet7Gv20605000	AetChr7D	215485695	215491839	0.358355	0.669105	0.535573	51.4696
TaSPL020	TaChr5B	471401006	471406978	Aet5Gv20667300	AetChr5D	398586010	398591575	0.00627291	0.0395479	0.158616	3.04214
TaSPL020	TaChr5B	471401006	471406978	Aet7Gv20637900	AetChr7D	239178640	239184774	0.193731	0.878595	0.2205	67.5842
TaSPL021	TaChr5B	677875145	677881852	Aet5Gv21144000	AetChr5D	549430767	549437076	0.0168409	0.0869414	0.193705	6.6878
TaSPL022	TaChr5D	376936839	376940093	Aet7Gv20605000	AetChr7D	215485695	215491839	0.367355	0.723811	0.507529	55.6777
TaSPL023	TaChr5D	391372552	391378851	Aet7Gv20637900	AetChr7D	239178640	239184774	0.212321	0.947448	0.224098	72.8806
TaSPL025	TaChr6A	79267605	79271671	Aet6Gv20284700	AetChr6D	86357505	86363159	0.0318822	0.132044	0.241452	10.1572
TaSPL026	TaChr6A	136541404	136544531	Aet6Gv20390500	AetChr6D	135509804	135512714	0.0198424	0.144058	0.137739	11.0814
TaSPL027	TaChr6A	143965449	143969690	Aet6Gv20396500	AetChr6D	139561250	139565587	0.0144235	0.232616	0.0620057	17.8936
TaSPL028	TaChr6B	135858620	135862931	Aet6Gv20284700	AetChr6D	86357505	86363159	0.0141859	0.0864025	0.164184	6.64635
TaSPL029	TaChr6B	200508894	200512052	Aet6Gv20390500	AetChr6D	135509804	135512714	0.0196346	0.143291	0.137026	11.0224
TaSPL030	TaChr6B	204923634	204927878	Aet6Gv20396500	AetChr6D	139561250	139565587	0.0144235	0.232616	0.0620057	17.8936
TaSPL035	TaChr7A	225631628	225636261	Aet5Gv20624900	AetChr5D	383838344	383841799	0.372718	0.797408	0.467412	61.3391
TaSPL035	TaChr7A	225631628	225636261	Aet7Gv20605000	AetChr7D	215485695	215491839	0.0246328	0.0611025	0.403138	4.70019
TaSPL036	TaChr7A	231541567	231549464	Aet7Gv20612200	AetChr7D	221003305	221008896	0.00341575	0.0351877	0.0970723	2.70675
TaSPL037	TaChr7A	252715392	252720978	Aet5Gv20667300	AetChr5D	398586010	398591575	0.214791	0.865738	0.248102	66.5952
TaSPL037	TaChr7A	252715392	252720978	Aet7Gv20637900	AetChr7D	239178640	239184774	0.00980762	0.0522253	0.187795	4.01733
TaSPL038	TaChr7A	684292548	684297219	Aet7Gv21205900	AetChr7D	598342473	598537267	0.0978506	0.165075	0.592764	12.6981
TaSPL039	TaChr7A	685090082	685095954	Aet6Gv20390500	AetChr6D	135509804	135512714	0.547311	0.851521	0.642745	65.5016
TaSPL042	TaChr7B	133742358	133748024	Aet7Gv20522500	AetChr7D	169524973	169529481	0.00702764	0.0548014	0.128238	4.2155
TaSPL044	TaChr7B	187777243	187781786	Aet5Gv20624900	AetChr5D	383838344	383841799	0.372718	0.593147	0.628374	45.6267
TaSPL044	TaChr7B	187777243	187781786	Aet7Gv20605000	AetChr7D	215485695	215491839	0.0146168	0.0684886	0.213419	5.26836
TaSPL045	TaChr7B	214070642	214075881	Aet5Gv20667300	AetChr5D	398586010	398591575	0.194679	0.95697	0.203432	73.613
TaSPL045	TaChr7B	214070642	214075881	Aet7Gv20637900	AetChr7D	239178640	239184774	0.0141604	0.0882592	0.160441	6.78917
TaSPL046	TaChr7B	668907244	668914987	Aet6Gv20390500	AetChr6D	135509804	135512714	0.506338	0.788854	0.641865	60.6811
TaSPL046	TaChr7B	668907244	668914987	Aet7Gv21205900	AetChr7D	598342473	598537267	0.108868	0.328654	0.331254	25.281
TaSPL050	TaChr7D	213786904	213791354	Aet5Gv20624900	AetChr5D	383838344	383841799	0.406214	0.514706	0.789216	39.5927
TaSPL051	TaChr7D	219291031	219296577	Aet7Gv20612200	AetChr7D	221003305	221008896	0.000388601	0.00123102	0.315674	0.094694
TaSPL052	TaChr7D	237410146	237416092	Aet5Gv20667300	AetChr5D	398586010	398591575	0.210599	0.949485	0.221803	73.0373
TaSPL053	TaChr7D	592632237	592634499	Aet6Gv20390500	AetChr6D	135509804	135512714	0.574384	1.11965	0.513005	86.1267
TaSPL053	TaChr7D	592632237	592634499	Aet7Gv21205900	AetChr7D	598342473	598537267	0.0528367	0.0826582	0.63922	6.35832
