# Supplementary material for: Genome-wide identification, phylogeny and expression analysis of the SPL gene family in wheat
Source: BMC Plant Biol. 2020 Sep 11;20:420. doi: 10.1186/s12870-020-02576-0 (PMC7488452; doi:10.1186/s12870-020-02576-0)
Supplement: Supplementary file 1 — Additional file 1: Table S1. Characteristic features of the SPL gene family identified in wheat. Table S2. Primers used for qRT-PCR. Table S3. Ka/Ks ratios and estimated divergence time for duplicated TaSPL gene pairs. Table S4. Ka/Ks ratios and estimated divergence time for orthologous TaSPL genes between wheat and rice. Table S5. Ka/Ks ratios and estimated divergence time for orthologous TaSPL genes between wheat and maize. Table S6. Ka/Ks ratios and estimated divergence time for orthologous TaSPL genes between wheat and A. tauschii. Table S7. Ka/Ks ratios and estimated divergence time for orthologous TaSPL genes between wheat and B. distachyon. Table S8. GO annotations of TaSPL proteins. Table S9. The protein-protein interaction between TaSPLs and other proteins in wheat. Table S10. Cis-elements contained in the TaSPL genes promoter region. Figure S1. Cis-regulatory elements in the promoter region of TaSPL genes. [file 12870_2020_2576_MOESM1_ESM.zip › Table S7.xlsx]

## Sheet: Sheet1
Table S7. Ka/Ks ratios and estimated divergence time for orthologous TaSPL genes between wheat and B. distachyon
Location on wheat genome				Location on B. distachyon genome				Ka	Ks	Ka/Ks	Mya
Gene Name	Chr.	Start	End	Gene ID	Chr.	Start	End
TaSPL001	TaChr1A	447623204	447635025	BRADI2g25580v3	BdChr2	23660609	23671447	0.109019	0.363443	0.299962	27.9572
TaSPL002	TaChr1B	467540751	467553928	BRADI2g25580v3	BdChr2	23660609	23671447	0.108219	0.365272	0.29627	28.0979
TaSPL003	TaChr1D	347199194	347210946	BRADI2g25580v3	BdChr2	23660609	23671447	0.106576	0.366306	0.290949	28.1774
TaSPL005	TaChr2A	670957294	670962629	BRADI5g17722v3	BdChr5	21070113	21074001	0.156656	0.366511	0.427424	28.1932
TaSPL006	TaChr2A	730613571	730617739	BRADI5g24670v3	BdChr5	26402634	26406908	0.0886847	0.645831	0.137319	49.6793
TaSPL008	TaChr2B	621960663	621968513	BRADI5g17722v3	BdChr5	21070113	21074001	0.152682	0.343038	0.445088	26.3875
TaSPL009	TaChr2B	725575939	725580611	BRADI5g24670v3	BdChr5	26402634	26406908	0.0799938	0.619142	0.129201	47.6263
TaSPL011	TaChr2D	525512403	525517689	BRADI5g17722v3	BdChr5	21070113	21074001	0.160669	0.407268	0.394505	31.3283
TaSPL012	TaChr2D	596550011	596554762	BRADI5g24670v3	BdChr5	26402634	26406908	0.0784087	0.67712	0.115797	52.0861
TaSPL013	TaChr3A	673898993	673902601	BRADI2g59110v3	BdChr2	56651822	56657004	0.190841	0.496793	0.384146	38.2148
TaSPL014	TaChr3B	713320663	713324953	BRADI2g59110v3	BdChr2	56651822	56657004	0.193734	0.523921	0.369776	40.3016
TaSPL015	TaChr3D	538401064	538404375	BRADI2g59110v3	BdChr2	56651822	56657004	0.177592	0.515926	0.34422	39.6866
TaSPL015	TaChr3D	538401064	538404375	BRADI3g41250v3	BdChr3	42950575	42955786	0.458533	1.05269	0.435583	80.9761
TaSPL017	TaChr5A	477584230	477587453	BRADI3g40030v3	BdChr3	42009454	42013977	0.303875	0.878392	0.345944	67.5686
TaSPL017	TaChr5A	477584230	477587453	BRADI4g33770v3	BdChr4	39371207	39375028	0.135417	0.383898	0.352742	29.5306
TaSPL018	TaChr5A	494569538	494575773	BRADI3g41250v3	BdChr3	42950575	42955786	0.2401	0.733189	0.327474	56.3992
TaSPL018	TaChr5A	494569538	494575773	BRADI4g34667v3	BdChr4	40115206	40120965	0.083778	0.318882	0.262724	24.5294
TaSPL019	TaChr5B	450105102	450108305	BRADI3g40030v3	BdChr3	42009454	42013977	0.31361	0.811716	0.386354	62.4397
TaSPL019	TaChr5B	450105102	450108305	BRADI4g33770v3	BdChr4	39371207	39375028	0.133235	0.357477	0.372708	27.4983
TaSPL020	TaChr5B	471401006	471406978	BRADI3g41250v3	BdChr3	42950575	42955786	0.230308	0.764622	0.301205	58.8171
TaSPL020	TaChr5B	471401006	471406978	BRADI4g34667v3	BdChr4	40115206	40120965	0.0768479	0.321921	0.238717	24.7631
TaSPL021	TaChr5B	677875145	677881852	BRADI1g02760v3	BdChr1	1854941	1861603	0.0675038	0.288808	0.233733	22.216
TaSPL022	TaChr5D	376936839	376940093	BRADI3g40030v3	BdChr3	42009454	42013977	0.32626	0.870149	0.374947	66.9346
TaSPL022	TaChr5D	376936839	376940093	BRADI4g33770v3	BdChr4	39371207	39375028	0.126033	0.402778	0.31291	30.9829
TaSPL023	TaChr5D	391372552	391378851	BRADI3g41250v3	BdChr3	42950575	42955786	0.232145	0.787215	0.294894	60.555
TaSPL023	TaChr5D	391372552	391378851	BRADI4g34667v3	BdChr4	40115206	40120965	0.0943697	0.324746	0.290596	24.9804
TaSPL024	TaChr5D	537393493	537399223	BRADI1g02760v3	BdChr1	1854941	1861603	0.0654695	0.272983	0.23983	20.9987
TaSPL025	TaChr6A	79267605	79271671	BRADI3g03510v3	BdChr3	2290149	2296008	0.112353	0.467123	0.240522	35.9325
TaSPL026	TaChr6A	136541404	136544531	BRADI3g05720v3	BdChr3	4079436	4082696	0.250112	0.549351	0.455286	42.2578
TaSPL027	TaChr6A	143965449	143969690	BRADI3g05510v3	BdChr3	3905873	3909655	0.0931651	0.247311	0.376712	19.0239
TaSPL028	TaChr6B	135858620	135862931	BRADI3g03510v3	BdChr3	2290149	2296008	0.0960777	0.444703	0.216049	34.2079
TaSPL029	TaChr6B	200508894	200512052	BRADI3g05720v3	BdChr3	4079436	4082696	0.258886	0.615874	0.420356	47.3749
TaSPL030	TaChr6B	204923634	204927878	BRADI3g05510v3	BdChr3	3905873	3909655	0.0941877	0.263221	0.357828	20.2478
TaSPL031	TaChr6D	62113576	62118381	BRADI3g03510v3	BdChr3	2290149	2296008	0.0969088	0.438389	0.221057	33.7222
TaSPL032	TaChr6D	111567310	111570133	BRADI3g05720v3	BdChr3	4079436	4082696	0.255463	0.556371	0.45916	42.7978
TaSPL033	TaChr6D	115545817	115550011	BRADI3g05510v3	BdChr3	3905873	3909655	0.0869393	0.26123	0.332808	20.0946
TaSPL035	TaChr7A	225631628	225636261	BRADI3g40030v3	BdChr3	42009454	42013977	0.101536	0.40685	0.249567	31.2961
TaSPL035	TaChr7A	225631628	225636261	BRADI4g33770v3	BdChr4	39371207	39375028	0.267678	0.682505	0.3922	52.5004
TaSPL036	TaChr7A	231541567	231549464	BRADI3g40240v3	BdChr3	42177309	42183011	0.0537747	0.434137	0.123866	33.3952
TaSPL037	TaChr7A	252715392	252720978	BRADI3g41250v3	BdChr3	42950575	42955786	0.0919567	0.409805	0.224391	31.5235
TaSPL037	TaChr7A	252715392	252720978	BRADI4g34667v3	BdChr4	40115206	40120965	0.194935	0.910665	0.214058	70.0512
TaSPL038	TaChr7A	684292548	684297219	BRADI1g31391v3	BdChr1	26968969	26972090	0.278195	0.635795	0.437554	48.9073
TaSPL040	TaChr7A	685212558	685214906	BRADI3g05720v3	BdChr3	4079436	4082696	0.469295	0.755008	0.621577	58.0775
TaSPL043	TaChr7B	181033715	181039167	BRADI3g40240v3	BdChr3	42177309	42183011	0.0603729	0.429876	0.140443	33.0674
TaSPL044	TaChr7B	187777243	187781786	BRADI3g40030v3	BdChr3	42009454	42013977	0.104236	0.393885	0.264636	30.2988
TaSPL044	TaChr7B	187777243	187781786	BRADI4g33770v3	BdChr4	39371207	39375028	0.265804	0.690411	0.384994	53.1085
TaSPL045	TaChr7B	214070642	214075881	BRADI3g41250v3	BdChr3	42950575	42955786	0.106294	0.410369	0.259022	31.5668
TaSPL045	TaChr7B	214070642	214075881	BRADI4g34667v3	BdChr4	40115206	40120965	0.181041	1.03563	0.174813	79.6638
TaSPL046	TaChr7B	668907244	668914987	BRADI1g31391v3	BdChr1	26968969	26972090	0.205622	0.520328	0.395177	40.0253
TaSPL050	TaChr7D	213786904	213791354	BRADI3g40030v3	BdChr3	42009454	42013977	0.103847	0.392255	0.264744	30.1734
TaSPL050	TaChr7D	213786904	213791354	BRADI4g33770v3	BdChr4	39371207	39375028	0.276231	0.728275	0.379295	56.0211
TaSPL051	TaChr7D	219291031	219296577	BRADI3g40240v3	BdChr3	42177309	42183011	0.0622572	0.422916	0.14721	32.532
TaSPL052	TaChr7D	237410146	237416092	BRADI3g41250v3	BdChr3	42950575	42955786	0.115199	0.418019	0.275584	32.1553
TaSPL052	TaChr7D	237410146	237416092	BRADI4g34667v3	BdChr4	40115206	40120965	0.19815	0.929717	0.213129	71.5167
TaSPL053	TaChr7D	592632237	592634499	BRADI1g31391v3	BdChr1	26968969	26972090	0.27288	0.578787	0.471469	44.522
TaSPL053	TaChr7D	592632237	592634499	BRADI3g05720v3	BdChr3	4079436	4082696	0.519446	0.847189	0.61314	65.1684
