# Supplementary material for: Genome-wide identification, phylogeny and expression analysis of the SPL gene family in wheat
Source: BMC Plant Biol. 2020 Sep 11;20:420. doi: 10.1186/s12870-020-02576-0 (PMC7488452; doi:10.1186/s12870-020-02576-0)
Supplement: Supplementary file 1 — Additional file 1: Table S1. Characteristic features of the SPL gene family identified in wheat. Table S2. Primers used for qRT-PCR. Table S3. Ka/Ks ratios and estimated divergence time for duplicated TaSPL gene pairs. Table S4. Ka/Ks ratios and estimated divergence time for orthologous TaSPL genes between wheat and rice. Table S5. Ka/Ks ratios and estimated divergence time for orthologous TaSPL genes between wheat and maize. Table S6. Ka/Ks ratios and estimated divergence time for orthologous TaSPL genes between wheat and A. tauschii. Table S7. Ka/Ks ratios and estimated divergence time for orthologous TaSPL genes between wheat and B. distachyon. Table S8. GO annotations of TaSPL proteins. Table S9. The protein-protein interaction between TaSPLs and other proteins in wheat. Table S10. Cis-elements contained in the TaSPL genes promoter region. Figure S1. Cis-regulatory elements in the promoter region of TaSPL genes. [file 12870_2020_2576_MOESM1_ESM.zip › Table S8.xlsx]

## Sheet: Sheet1
Table S8. GO annotations of TaSPL proteins
Gene Name	Cellular Component						Molecular Function			Biological Process
TaSPL001	GO:0016021	GO:0046872	GO:0005634	GO:0003677	GO:0016020	GO:0043565	GO:0006355	GO:0055070	GO:0009987	GO:0009058	GO:0005575	GO:0005623	GO:0008150	GO:0006139	GO:0008152	GO:0005622	GO:0003676	GO:0003674
TaSPL002	GO:0016021	GO:0046872	GO:0005634	GO:0003677	GO:0016020	GO:0043565	GO:0006355	GO:0055070	GO:0005623	GO:0005622	GO:0005575	GO:0003674	GO:0003676	GO:0005488	GO:0009058	GO:0009987	GO:0008152	GO:0008150
TaSPL003	GO:0016021	GO:0046872	GO:0005634	GO:0003677	GO:0016020	GO:0043565	GO:0006355	GO:0055070	GO:0003674	GO:0003676	GO:0005488	GO:0009058	GO:0009987	GO:0005575	GO:0005622	GO:0005623	GO:0008152	GO:0006139
TaSPL004	GO:0046872	GO:0005634	GO:0003677	GO:0003674	GO:0003676	GO:0005488	GO:0005575	GO:0005623	GO:0005622
TaSPL005	GO:0046872	GO:0005634	GO:0003677	GO:0005622	GO:0005575	GO:0005623	GO:0005488	GO:0003674	GO:0003676
TaSPL006	GO:0046872	GO:0005634	GO:0003677	GO:0005623	GO:0005575	GO:0005622	GO:0005488	GO:0003676	GO:0003674
TaSPL007	GO:0046872	GO:0005634	GO:0003677	GO:0005622	GO:0005575	GO:0005623	GO:0003676	GO:0003674	GO:0005488
TaSPL008	GO:0005634	GO:0003677	GO:0005488	GO:0003676	GO:0003674	GO:0005623	GO:0005575	GO:0005622
TaSPL009	GO:0046872	GO:0005634	GO:0003677	GO:0003674	GO:0003676	GO:0005488	GO:0005623	GO:0005622	GO:0005575
TaSPL010	GO:0046872	GO:0005634	GO:0003677	GO:0005575	GO:0005623	GO:0005622	GO:0003676	GO:0003674	GO:0005488
TaSPL011	GO:0046872	GO:0005634	GO:0003677	GO:0005623	GO:0005575	GO:0005622	GO:0003674	GO:0003676	GO:0005488
TaSPL012	GO:0005634	GO:0003677	GO:0046872	GO:0005488	GO:0003676	GO:0003674	GO:0005623	GO:0005575	GO:0005622
TaSPL013	GO:0046872	GO:0005634	GO:0003677	GO:0005623	GO:0005575	GO:0005622	GO:0005488	GO:0003674	GO:0003676
TaSPL014	GO:0046872	GO:0005634	GO:0003677	GO:0003676	GO:0003674	GO:0005488	GO:0005623	GO:0005622	GO:0005575
TaSPL015	GO:0046872	GO:0005634	GO:0003677	GO:0005623	GO:0005575	GO:0005622	GO:0005488	GO:0003674	GO:0003676
TaSPL016	GO:0005634	GO:0003677	GO:0005622	GO:0005575	GO:0005623	GO:0005488	GO:0003674	GO:0003676
TaSPL017	GO:0005634	GO:0003677	GO:0003674	GO:0003676	GO:0005488	GO:0005622	GO:0005575	GO:0005623
TaSPL018	GO:0046872	GO:0005634	GO:0003677	GO:0003674	GO:0003676	GO:0005488	GO:0005575	GO:0005622	GO:0005623
TaSPL019	GO:0005634	GO:0003677	GO:0003676	GO:0003674	GO:0005488	GO:0005575	GO:0005623	GO:0005622
TaSPL020	GO:0046872	GO:0005634	GO:0003677	GO:0003676	GO:0003674	GO:0005488	GO:0005622	GO:0005575	GO:0005623
TaSPL021	GO:0005634	GO:0003677	GO:0005515	GO:0005623	GO:0005575	GO:0005622	GO:0003676	GO:0003674	GO:0005488
TaSPL022	GO:0005634	GO:0003677	GO:0005575	GO:0005622	GO:0005623	GO:0005488	GO:0003674	GO:0003676
TaSPL023	GO:0046872	GO:0005634	GO:0003677	GO:0005575	GO:0005622	GO:0005623	GO:0005488	GO:0003676	GO:0003674
TaSPL024	GO:0005634	GO:0003677	GO:0003676	GO:0003674	GO:0005488	GO:0005575	GO:0005623	GO:0005622
TaSPL025	GO:0046872	GO:0005634	GO:0003677	GO:0003676	GO:0003674	GO:0005488	GO:0005575	GO:0005622	GO:0005623
TaSPL026	GO:0046872	GO:0005634	GO:0003677	GO:0003674	GO:0003676	GO:0005488	GO:0005575	GO:0005622	GO:0005623
TaSPL027	GO:0046872	GO:0005634	GO:0003677	GO:0005488	GO:0003676	GO:0003674	GO:0005575	GO:0005622	GO:0005623
TaSPL028	GO:0046872	GO:0005634	GO:0003677	GO:0005488	GO:0003676	GO:0003674	GO:0005575	GO:0005622	GO:0005623
TaSPL029	GO:0046872	GO:0005634	GO:0003677	GO:0003674	GO:0003676	GO:0005488	GO:0005575	GO:0005623	GO:0005622
TaSPL030	GO:0046872	GO:0005634	GO:0003677	GO:0003674	GO:0003676	GO:0005488	GO:0005575	GO:0005622	GO:0005623
TaSPL031	GO:0046872	GO:0005634	GO:0003677	GO:0005622	GO:0005575	GO:0005623	GO:0003674	GO:0003676	GO:0005488
TaSPL032	GO:0046872	GO:0005634	GO:0003677	GO:0005575	GO:0005623	GO:0005622	GO:0005488	GO:0003674	GO:0003676
TaSPL033	GO:0046872	GO:0005634	GO:0003677	GO:0003676	GO:0003674	GO:0005488	GO:0005623	GO:0005575	GO:0005622
TaSPL034	GO:0046872	GO:0005634	GO:0003677	GO:0005623	GO:0005575	GO:0005622	GO:0005488	GO:0003676	GO:0003674
TaSPL035	GO:0046872	GO:0005634	GO:0003677	GO:0005623	GO:0005622	GO:0005575	GO:0003674	GO:0003676	GO:0005488
TaSPL036	GO:0005634	GO:0003677	GO:0005623	GO:0005622	GO:0005575	GO:0003676	GO:0003674	GO:0005488
TaSPL037	GO:0046872	GO:0005634	GO:0003677	GO:0005488	GO:0003676	GO:0003674	GO:0005575	GO:0005623	GO:0005622
TaSPL038	GO:0005634	GO:0003677	GO:0005575	GO:0005622	GO:0005623	GO:0003676	GO:0003674	GO:0005488
TaSPL039	GO:0046872	GO:0005634	GO:0003677	GO:0003676	GO:0003674	GO:0005488	GO:0005575	GO:0005623	GO:0005622
TaSPL040	GO:0046872	GO:0005634	GO:0003677	GO:0005622	GO:0005575	GO:0005623	GO:0003674	GO:0003676	GO:0005488
TaSPL041	GO:0046872	GO:0005634	GO:0003677	GO:0005575	GO:0005622	GO:0005623	GO:0005488	GO:0003676	GO:0003674
TaSPL042	GO:0046872	GO:0005634	GO:0003677	GO:0005623	GO:0005575	GO:0005622	GO:0003674	GO:0003676	GO:0005488
TaSPL043	GO:0005634	GO:0003677	GO:0016021	GO:0046872	GO:0016020	GO:0003676	GO:0003674	GO:0005488	GO:0005622	GO:0005575	GO:0005623
TaSPL044	GO:0005634	GO:0003677	GO:0046872	GO:0005575	GO:0005622	GO:0005623	GO:0005488	GO:0003676	GO:0003674
TaSPL045	GO:0046872	GO:0005634	GO:0003677	GO:0003674	GO:0003676	GO:0005488	GO:0005623	GO:0005575	GO:0005622
TaSPL046	GO:0005634	GO:0003677	GO:0005488	GO:0003674	GO:0003676	GO:0005623	GO:0005622	GO:0005575
TaSPL047	GO:0046872	GO:0005634	GO:0003677	GO:0005622	GO:0005575	GO:0005623	GO:0003674	GO:0003676	GO:0005488
TaSPL048	GO:0046872	GO:0005634	GO:0003677	GO:0005488	GO:0003676	GO:0003674	GO:0005623	GO:0005575	GO:0005622
TaSPL049	GO:0046872	GO:0005634	GO:0003677	GO:0005575	GO:0005622	GO:0005623	GO:0003674	GO:0003676	GO:0005488
TaSPL050	GO:0046872	GO:0005634	GO:0003677	GO:0005488	GO:0003676	GO:0003674	GO:0005575	GO:0005622	GO:0005623
TaSPL051	GO:0016021	GO:0046872	GO:0005634	GO:0003677	GO:0016020	GO:0005622	GO:0005623	GO:0005575	GO:0003674	GO:0003676	GO:0005488
TaSPL052	GO:0046872	GO:0005634	GO:0003677	GO:0005488	GO:0003674	GO:0003676	GO:0005575	GO:0005622	GO:0005623
TaSPL053	GO:0046872	GO:0005634	GO:0003677	GO:0005623	GO:0005575	GO:0005622	GO:0005488	GO:0003676	GO:0003674
TaSPL054	GO:0005634	GO:0003677	GO:0003676	GO:0003674	GO:0005488	GO:0005575	GO:0005622	GO:0005623
TaSPL055	GO:0046872	GO:0005634	GO:0003677	GO:0003676	GO:0003674	GO:0005488	GO:0005575	GO:0005622	GO:0005623
TaSPL056	GO:0046872	GO:0005634	GO:0003677	GO:0005622	GO:0005623	GO:0003676	GO:0003674	GO:0005488
