# Supplementary material for: Genome-wide identification, phylogeny and expression analysis of the SPL gene family in wheat
Source: BMC Plant Biol. 2020 Sep 11;20:420. doi: 10.1186/s12870-020-02576-0 (PMC7488452; doi:10.1186/s12870-020-02576-0)
Supplement: Supplementary file 1 — Additional file 1: Table S1. Characteristic features of the SPL gene family identified in wheat. Table S2. Primers used for qRT-PCR. Table S3. Ka/Ks ratios and estimated divergence time for duplicated TaSPL gene pairs. Table S4. Ka/Ks ratios and estimated divergence time for orthologous TaSPL genes between wheat and rice. Table S5. Ka/Ks ratios and estimated divergence time for orthologous TaSPL genes between wheat and maize. Table S6. Ka/Ks ratios and estimated divergence time for orthologous TaSPL genes between wheat and A. tauschii. Table S7. Ka/Ks ratios and estimated divergence time for orthologous TaSPL genes between wheat and B. distachyon. Table S8. GO annotations of TaSPL proteins. Table S9. The protein-protein interaction between TaSPLs and other proteins in wheat. Table S10. Cis-elements contained in the TaSPL genes promoter region. Figure S1. Cis-regulatory elements in the promoter region of TaSPL genes. [file 12870_2020_2576_MOESM1_ESM.zip › Table S9.xlsx]

## Sheet: Sheet1
Table S9. The protein-protein interaction between TaSPLs and other proteins in wheat
TaSPL	other proteins in wheat
TaSPL001	TraesCS3B02G094600
TaSPL001	TraesCS3A02G296400
TaSPL001	TraesCS2B02G414300
TaSPL001	TraesCS7B02G131200
TaSPL001	TraesCS2A02G121200
TaSPL001	TraesCS2D02G387700
TaSPL002	TraesCS3B02G094600
TaSPL002	TraesCS3A02G296400
TaSPL002	TraesCS2B02G414300
TaSPL002	TraesCS7B02G131200
TaSPL002	TraesCS2A02G121200
TaSPL002	TraesCS2D02G387700
TaSPL003	TraesCS3B02G094600
TaSPL003	TraesCS3A02G296400
TaSPL003	TraesCS2B02G414300
TaSPL003	TraesCS7B02G131200
TaSPL003	TraesCS2A02G121200
TaSPL003	TraesCS2D02G387700
TaSPL004	TraesCS2A02G174300
TaSPL009	TraesCS2A02G174300
TaSPL010	TraesCS2A02G174300
TaSPL012	TraesCS2A02G174300
TaSPL013	TraesCS5A02G473800
TaSPL013	TraesCS7B02G440400
TaSPL013	TraesCS1A02G058400
TaSPL014	TraesCS5A02G473800
TaSPL014	TraesCS7B02G440400
TaSPL014	TraesCS1A02G058400
TaSPL015	TraesCS5A02G473800
TaSPL015	TraesCS7B02G440400
TaSPL015	TraesCS1A02G058400
TaSPL017	TraesCS1A02G058400
TaSPL018	TraesCS5A02G473800
TaSPL018	TraesCS7B02G440400
TaSPL018	TraesCS1A02G058400
TaSPL019	TraesCS1A02G058400
TaSPL020	TraesCS5A02G473800
TaSPL020	TraesCS7B02G440400
TaSPL020	TraesCS1A02G058400
TaSPL022	TraesCS1A02G058400
TaSPL023	TraesCS5A02G473800
TaSPL023	TraesCS7B02G440400
TaSPL023	TraesCS1A02G058400
TaSPL025	TraesCS4A02G097700
TaSPL027	TraesCS4A02G097700
TaSPL028	TraesCS4A02G097700
TaSPL030	TraesCS4A02G097700
TaSPL031	TraesCS4A02G097700
TaSPL033	TraesCS4A02G097700
TaSPL035	TraesCS1A02G058400
TaSPL037	TraesCS5A02G473800
TaSPL037	TraesCS7B02G440400
TaSPL037	TraesCS1A02G058400
TaSPL038	TraesCS4A02G097700
TaSPL044	TraesCS1A02G058400
TaSPL045	TraesCS5A02G473800
TaSPL045	TraesCS7B02G440400
TaSPL048	TraesCS2A02G174300
TaSPL050	TraesCS1A02G058400
TaSPL052	TraesCS5A02G473800
TaSPL052	TraesCS7B02G440400
TaSPL052	TraesCS1A02G058400
TaSPL053	TraesCS2A02G174300
TaSPL054	TraesCS2A02G174300
